# Supplementary material for: Bis[(2R,6S)-4-(5-amino-3-carb­oxy-1-cyclo­propyl-6,8-difluoro-4-oxo-1,4-dihydro­quinolin-7-yl)-2,6-dimethyl­piperazin-1-ium] sulfate penta­hydrate
Source: Acta Crystallogr Sect E Struct Rep Online. 2011 Nov 19;67(Pt 12):o3366–7. doi: 10.1107/S160053681104757X (PMC3239011; doi:10.1107/S160053681104757X)
Supplement: Supplementary file 1 [file e-67-o3366-sup1.cif]

##############################################################################
#                                                                            #
# This CIF contains the data in a paper accepted for publication in          #
# Acta Crystallographica Section E. It conforms to the requirements of       #
# Notes for Authors for Acta Crystallographica Section E, and has been       #
# peer reviewed under the auspices of the IUCr Commission on Journals.       #
#                                                                            #
# Full details of the Crystallographic Information File format               #
# are given in the paper "The Crystallographic Information File (CIF):       #
# a New Standard Archive File for Crystallography" by S. R. Hall, F. H.      #
# Allen and I. D. Brown [Acta Cryst. (1991), A47, 655-685].                  #
#                                                                            #
# The current version of the core CIF dictionary is obtainable from          #
# ftp://ftp.iucr.org/pub/cif_core.dic.                                       #
#                                                                            #
# Software is freely available for graphical display of the structure(s)     #
# in this CIF. For information consult the CIF software page                 #
# http://www.iucr.org/resources/cif/software.                                #
#                                                                            #
# This file may be used for bona fide research purposes within the           #
# scientific community so long as proper attribution is given to the journal # 
# article from which it was obtained.                                        #
#                                                                            #
##############################################################################
data_global
_audit_creation_method     SHELXL-97
_journal_date_recd_electronic     2011-10-19
_journal_date_accepted     2011-11-09
_journal_name_full     'Acta Crystallographica, Section E'
_journal_year     2011
_journal_volume     67
_journal_issue     12
_journal_page_first     o3366
_journal_page_last     o3367
_journal_paper_category     QO
_journal_coeditor_code     IM2333
_publ_contact_author_name     'Tao Li'
_publ_contact_author_address
;
School of Life Sciences, Fujian Agriculture and Forestry University
Fuzhou, Fujian 350002 People's Republic of China
;
_publ_contact_author_email     ltdl@sina.com
_publ_contact_author_fax     '86 591 83789352'
_publ_contact_author_phone     '86 591 83789367'
_publ_section_title
;\
Bis[(2<i>R</i>,6<i>S</i>)-4-(5-amino-3-carboxy-1-cyclopropyl-6,8-difluoro-4-\
oxo-1,4-dihydroquinolin-7-yl)-2,6-dimethylpiperazin-1-ium] sulfate
pentahydrate
;
loop_
    _publ_author_name
    _publ_author_address
    'Tao Li'
;
School of Life Sciences, Fujian Agriculture and Forestry University
Fuzhou, Fujian 350002
People's Republic of China
;
    'Lin Yang'
;
School of Life Sciences, Fujian Agriculture and Forestry University
Fuzhou, Fujian 350002
People's Republic of China
;
    'Yuan Cheng Wang'
;
School of Life Sciences, Fujian Agriculture and Forestry University
Fuzhou, Fujian 350002
People's Republic of China
;
    'Qiang Lian'
;
School of Life Sciences, Fujian Agriculture and Forestry University
Fuzhou, Fujian 350002
People's Republic of China
;
data_I
_audit_creation_method     Shelxl-97
_chemical_name_systematic
;
Bis[(2<i>R</i>,6<i>S</i>)-4-(5-amino-3-carboxy-1-cyclopropyl-6,8-difluoro-
4-oxo-1,4-dihydroquinolin-7-yl)-2,6-dimethylpiperazin-1-ium] sulfate
pentahydrate
;
_chemical_name_common     ?
_chemical_formula_moiety     '2(C19 H23 F2 N4 O3 +), O4 S 2-, 5(H2 O)'
_chemical_formula_sum     'C38 H56 F4 N8 O15 S'
_chemical_formula_iupac     '2C19 H23 F2 N4 O3 +, S O4 2-, 5H2 O'
_chemical_formula_weight     972.97
_chemical_melting_point     ?
_symmetry_cell_setting     triclinic
_symmetry_space_group_name_H-M     'P 1'
_symmetry_space_group_name_Hall     'p 1'
loop_
    _symmetry_equiv_pos_as_xyz
    'x, y, z'
_cell_length_a     7.1961(3)
_cell_length_b     9.6892(4)
_cell_length_c     15.6136(5)
_cell_angle_alpha     84.760(6)
_cell_angle_beta     83.045(5)
_cell_angle_gamma     88.619(5)
_cell_volume     1076.03(7)
_cell_formula_units_Z     1
_cell_measurement_reflns_used     3371
_cell_measurement_theta_min     2.0779
_cell_measurement_theta_max     27.4619
_cell_measurement_temperature     173(2)
_exptl_crystal_description     'Prism'
_exptl_crystal_colour     green
_exptl_crystal_size_max     0.2000
_exptl_crystal_size_mid     0.2000
_exptl_crystal_size_min     0.2000
_exptl_crystal_density_diffrn     1.501
_exptl_crystal_density_meas     ?
_exptl_crystal_density_method     'not measured'
_exptl_crystal_F_000     512
_exptl_absorpt_coefficient_mu     0.172
_exptl_absorpt_correction_type     multi-scan
_exptl_absorpt_process_details     '(CrystalClear; Rigaku, 2007)'
_exptl_absorpt_correction_T_min     0.966
_exptl_absorpt_correction_T_max     0.966
_exptl_special_details     ?
_diffrn_ambient_temperature     173(2)
_diffrn_radiation_type     MoK\a
_diffrn_radiation_wavelength     0.71073
_diffrn_radiation_source     'fine-focus sealed tube'
_diffrn_radiation_monochromator     graphite
_diffrn_measurement_device_type     'Rigaku Mercury CCD/AFC'
_diffrn_measurement_method     '\f and \w scans'
_diffrn_detector_area_resol_mean     ?
_diffrn_reflns_number     8268
_diffrn_reflns_av_R_equivalents     0.0270
_diffrn_reflns_av_sigmaI/netI     0.0621
_diffrn_reflns_theta_min     2.39
_diffrn_reflns_theta_max     25.50
_diffrn_reflns_theta_full     25.50
_diffrn_measured_fraction_theta_max     0.963
_diffrn_measured_fraction_theta_full     0.963
_diffrn_reflns_limit_h_min     -8
_diffrn_reflns_limit_h_max     8
_diffrn_reflns_limit_k_min     -11
_diffrn_reflns_limit_k_max     11
_diffrn_reflns_limit_l_min     -18
_diffrn_reflns_limit_l_max     18
_diffrn_standards_number     0
_diffrn_standards_interval_count     .
_diffrn_standards_interval_time     .
_diffrn_standards_decay_%     ?
_refine_special_details
;
Refinement of <i>F</i>^2^ against ALL reflections. The weighted <i>R</i>-factor
<i>wR</i> and goodness of fit <i>S</i> are based on <i>F</i>^2^, conventional
<i>R</i>-factors <i>R</i> are based on <i>F</i>, with <i>F</i> set to zero for
negative <i>F</i>^2^. The threshold expression of <i>F</i>^2^ >
\s(<i>F</i>^2^) is used only for calculating <i>R</i>-factors(gt) <i>etc</i>.
and is not relevant to the choice of reflections for refinement.
<i>R</i>-factors based on <i>F</i>^2^ are statistically about twice as large
as those based on <i>F</i>, and <i>R</i>- factors based on ALL data will be
even larger.
;
_reflns_number_total     6614
_reflns_number_gt     5665
_reflns_threshold_expression     I>2sigma(I)
_refine_ls_structure_factor_coef     Fsqd
_refine_ls_matrix_type     full
_refine_ls_R_factor_all     0.0434
_refine_ls_R_factor_gt     0.0386
_refine_ls_wR_factor_gt     0.0841
_refine_ls_wR_factor_ref     0.0858
_refine_ls_goodness_of_fit_ref     0.970
_refine_ls_restrained_S_all     0.970
_refine_ls_number_reflns     6614
_refine_ls_number_parameters     620
_refine_ls_number_restraints     3
_refine_ls_hydrogen_treatment     constr
_refine_ls_weighting_scheme     calc
_refine_ls_weighting_details
         'calc w=1/[\s^2^(Fo^2^)+(0.0396P)^2^+0.0000P] where P=(Fo^2^+2Fc^2^)/3'
_atom_sites_solution_hydrogens     geom
_atom_sites_solution_primary     direct
_atom_sites_solution_secondary     difmap
_refine_ls_shift/su_max     0.000
_refine_ls_shift/su_mean     0.000
_refine_diff_density_max     0.245
_refine_diff_density_min     -0.284
_refine_ls_extinction_method     none
_refine_ls_extinction_coef     ?
loop_
    _atom_type_symbol
    _atom_type_description
    _atom_type_scat_dispersion_real
    _atom_type_scat_dispersion_imag
    _atom_type_scat_source
    'C' 'C' 0.0033 0.0016
                         'International Tables Vol C Tables 4.2.6.8 and 6.1.1.4'
    'H' 'H' 0.0000 0.0000
                         'International Tables Vol C Tables 4.2.6.8 and 6.1.1.4'
    'N' 'N' 0.0061 0.0033
                         'International Tables Vol C Tables 4.2.6.8 and 6.1.1.4'
    'O' 'O' 0.0106 0.0060
                         'International Tables Vol C Tables 4.2.6.8 and 6.1.1.4'
    'F' 'F' 0.0171 0.0103
                         'International Tables Vol C Tables 4.2.6.8 and 6.1.1.4'
    'S' 'S' 0.1246 0.1234
                         'International Tables Vol C Tables 4.2.6.8 and 6.1.1.4'
_computing_data_collection     'CrystalClear (Rigaku, 2007)'
_computing_cell_refinement     'CrystalClear (Rigaku, 2007)'
_computing_data_reduction     'CrystalClear (Rigaku, 2007)'
_computing_structure_solution     'SHELXS97 (Sheldrick, 2008)'
_computing_structure_refinement     'SHELXL97 (Sheldrick, 2008)'
_computing_molecular_graphics     'SHELXTL (Sheldrick, 2008)'
_computing_publication_material     'SHELXL97 (Sheldrick, 2008)'
loop_
    _atom_site_type_symbol
    _atom_site_label
    _atom_site_fract_x
    _atom_site_fract_y
    _atom_site_fract_z
    _atom_site_U_iso_or_equiv
    _atom_site_adp_type
    _atom_site_calc_flag
    _atom_site_refinement_flags
    _atom_site_occupancy
    _atom_site_symmetry_multiplicity
    _atom_site_disorder_assembly
    _atom_site_disorder_group
    S S1 0.61237(10) 0.18748(8) 0.24069(5) 0.01658(17) Uani d . 1 1 . .
    F F1 0.2557(2) 1.11521(17) 0.86005(11) 0.0187(4) Uani d . 1 1 . .
    F F3 -0.0073(2) 0.84613(17) 0.47689(10) 0.0228(4) Uani d . 1 1 . .
    F F2 0.4920(2) 0.74197(18) 1.03412(11) 0.0229(4) Uani d . 1 1 . .
    F F4 0.2141(2) 0.46692(17) 0.65128(10) 0.0189(4) Uani d . 1 1 . .
    O O1 0.5379(3) 0.7840(2) 0.48993(13) 0.0236(5) Uani d . 1 1 . .
    O O2 0.6093(3) 0.5909(2) 0.56733(14) 0.0221(5) Uani d . 1 1 . .
    O O3 0.5740(3) 0.5853(2) 0.73035(13) 0.0186(5) Uani d . 1 1 . .
    O O4 -0.0362(3) 0.7957(2) 1.02049(13) 0.0226(5) Uani d . 1 1 . .
    O O5 -0.1285(3) 0.9874(2) 0.94714(14) 0.0232(5) Uani d . 1 1 . .
    O O6 -0.1107(3) 0.9932(2) 0.78319(13) 0.0189(5) Uani d . 1 1 . .
    O O7 0.6739(3) 0.2460(2) 0.31751(12) 0.0225(5) Uani d . 1 1 . .
    O O8 0.4349(3) 0.2602(2) 0.22288(13) 0.0199(5) Uani d . 1 1 . .
    O O9 0.5785(3) 0.0393(2) 0.26000(15) 0.0293(5) Uani d . 1 1 . .
    O O10 0.7536(3) 0.2164(2) 0.16511(12) 0.0214(5) Uani d . 1 1 . .
    O O11 0.7052(3) 0.4663(2) 1.05899(14) 0.0248(5) Uani d . 1 1 . .
    O O12 0.9648(3) 0.4140(3) 0.26693(15) 0.0333(6) Uani d . 1 1 . .
    O O13 0.8398(3) 0.6479(2) 0.17674(14) 0.0280(5) Uani d . 1 1 . .
    O O14 0.7095(3) 0.7864(2) 0.31659(14) 0.0289(5) Uani d . 1 1 . .
    O O15 -0.3039(3) 1.0681(2) 0.46352(13) 0.0251(5) Uani d . 1 1 . .
    N N1 0.1422(4) 1.1751(3) 1.14629(16) 0.0162(6) Uani d . 1 1 . .
    N N2 0.3324(4) 1.0124(3) 1.02055(16) 0.0184(6) Uani d . 1 1 . .
    N N3 0.5454(4) 0.5882(3) 0.90227(16) 0.0189(6) Uani d . 1 1 . .
    N N4 0.4051(3) 0.9932(2) 0.70917(15) 0.0137(5) Uani d . 1 1 . .
    N N5 0.2724(3) 0.4163(2) 0.34861(15) 0.0168(6) Uani d . 1 1 . .
    N N6 0.1588(4) 0.5747(3) 0.48944(15) 0.0171(6) Uani d . 1 1 . .
    N N7 -0.0781(4) 0.9943(3) 0.61074(16) 0.0185(6) Uani d . 1 1 . .
    N N8 0.0567(3) 0.5850(2) 0.80159(15) 0.0144(6) Uani d . 1 1 . .
    C C1 0.5499(4) 0.7211(3) 0.5606(2) 0.0173(7) Uani d . 1 1 . .
    C C2 0.5003(4) 0.7852(3) 0.64338(19) 0.0151(7) Uani d . 1 1 . .
    C C3 0.4458(4) 0.9225(3) 0.63933(19) 0.0159(7) Uani d . 1 1 . .
    H H3 0.4365 0.9697 0.5839 0.019 Uiso calc R 1 1 . .
    C C4 0.4118(4) 0.9270(3) 0.79258(18) 0.0132(7) Uani d . 1 1 . .
    C C5 0.3558(4) 0.9936(3) 0.86610(19) 0.0131(6) Uani d . 1 1 . .
    C C6 0.3824(4) 0.9379(3) 0.95065(19) 0.0149(7) Uani d . 1 1 . .
    C C7 0.4522(4) 0.8036(3) 0.95596(19) 0.0168(7) Uani d . 1 1 . .
    C C8 0.4906(4) 0.7221(3) 0.88655(19) 0.0151(7) Uani d . 1 1 . .
    C C9 0.4738(4) 0.7862(3) 0.80152(19) 0.0135(6) Uani d . 1 1 . .
    C C10 0.5200(4) 0.7110(3) 0.72568(19) 0.0138(6) Uani d . 1 1 . .
    C C11 0.3807(4) 1.1442(3) 0.69580(19) 0.0152(7) Uani d . 1 1 . .
    H H11 0.2495 1.1813 0.7038 0.018 Uiso calc R 1 1 . .
    C C12 0.5164(5) 1.2229(3) 0.6292(2) 0.0210(7) Uani d . 1 1 . .
    H H12A 0.6141 1.1691 0.5958 0.025 Uiso calc R 1 1 . .
    H H12B 0.4689 1.3061 0.5966 0.025 Uiso calc R 1 1 . .
    C C13 0.5295(4) 1.2297(3) 0.7241(2) 0.0182(7) Uani d . 1 1 . .
    H H13A 0.6352 1.1802 0.7489 0.022 Uiso calc R 1 1 . .
    H H13B 0.4901 1.3171 0.7496 0.022 Uiso calc R 1 1 . .
    C C14 0.3684(4) 1.1602(3) 1.01852(19) 0.0174(7) Uani d . 1 1 . .
    H H14A 0.4069 1.1983 0.9581 0.021 Uiso calc R 1 1 . .
    H H14B 0.4716 1.1747 1.0532 0.021 Uiso calc R 1 1 . .
    C C15 0.1925(4) 1.2349(3) 1.05516(18) 0.0167(7) Uani d . 1 1 . .
    H H15 0.0886 1.2168 1.0207 0.020 Uiso calc R 1 1 . .
    C C16 0.1175(4) 1.0209(3) 1.15505(19) 0.0176(7) Uani d . 1 1 . .
    H H16 0.0038 0.9991 1.1280 0.021 Uiso calc R 1 1 . .
    C C17 0.2866(4) 0.9490(3) 1.10943(18) 0.0173(7) Uani d . 1 1 . .
    H H17A 0.3953 0.9559 1.1420 0.021 Uiso calc R 1 1 . .
    H H17B 0.2596 0.8495 1.1081 0.021 Uiso calc R 1 1 . .
    C C18 0.0877(4) 0.9714(3) 1.25073(19) 0.0195(7) Uani d . 1 1 . .
    H H18A 0.2003 0.9892 1.2774 0.029 Uiso calc R 1 1 . .
    H H18B 0.0628 0.8718 1.2575 0.029 Uiso calc R 1 1 . .
    H H18C -0.0193 1.0213 1.2790 0.029 Uiso calc R 1 1 . .
    C C19 0.2163(4) 1.3911(3) 1.0537(2) 0.0201(7) Uani d . 1 1 . .
    H H19A 0.1000 1.4329 1.0796 0.030 Uiso calc R 1 1 . .
    H H19B 0.2453 1.4308 0.9936 0.030 Uiso calc R 1 1 . .
    H H19C 0.3188 1.4100 1.0867 0.030 Uiso calc R 1 1 . .
    C C20 -0.0654(4) 0.8576(3) 0.9520(2) 0.0175(7) Uani d . 1 1 . .
    C C21 -0.0290(4) 0.7921(3) 0.86875(19) 0.0147(7) Uani d . 1 1 . .
    C C22 0.0190(4) 0.6558(3) 0.87196(19) 0.0154(7) Uani d . 1 1 . .
    H H22 0.0264 0.6074 0.9272 0.018 Uiso calc R 1 1 . .
    C C23 0.0566(4) 0.6546(3) 0.71849(19) 0.0134(7) Uani d . 1 1 . .
    C C24 0.1170(4) 0.5900(3) 0.64409(19) 0.0143(7) Uani d . 1 1 . .
    C C25 0.0979(4) 0.6487(3) 0.56021(19) 0.0152(7) Uani d . 1 1 . .
    C C26 0.0255(4) 0.7821(3) 0.55586(17) 0.0145(7) Uani d . 1 1 . .
    C C27 -0.0195(4) 0.8598(3) 0.62513(19) 0.0142(7) Uani d . 1 1 . .
    C C28 -0.0051(4) 0.7952(3) 0.70999(19) 0.0134(6) Uani d . 1 1 . .
    C C29 -0.0537(4) 0.8683(3) 0.78686(19) 0.0145(7) Uani d . 1 1 . .
    C C30 0.0722(4) 0.4335(3) 0.81326(19) 0.0153(7) Uani d . 1 1 . .
    H H30 0.2017 0.3928 0.8075 0.018 Uiso calc R 1 1 . .
    C C31 -0.0717(4) 0.3567(3) 0.87605(19) 0.0189(7) Uani d . 1 1 . .
    H H31A -0.1696 0.4117 0.9083 0.023 Uiso calc R 1 1 . .
    H H31B -0.0313 0.2709 0.9085 0.023 Uiso calc R 1 1 . .
    C C32 -0.0749(4) 0.3550(3) 0.77976(19) 0.0175(7) Uani d . 1 1 . .
    H H32A -0.0368 0.2681 0.7533 0.021 Uiso calc R 1 1 . .
    H H32B -0.1751 0.4089 0.7531 0.021 Uiso calc R 1 1 . .
    C C33 0.0929(4) 0.4314(3) 0.48901(19) 0.0179(7) Uani d . 1 1 . .
    H H33A -0.0253 0.4328 0.4624 0.022 Uiso calc R 1 1 . .
    H H33B 0.0680 0.3886 0.5492 0.022 Uiso calc R 1 1 . .
    C C34 0.2388(4) 0.3472(3) 0.43858(18) 0.0167(7) Uani d . 1 1 . .
    H H34 0.3577 0.3479 0.4658 0.020 Uiso calc R 1 1 . .
    C C35 0.3365(4) 0.5622(3) 0.34571(19) 0.0163(7) Uani d . 1 1 . .
    H H35 0.4604 0.5625 0.3686 0.020 Uiso calc R 1 1 . .
    C C36 0.1950(4) 0.6453(3) 0.40178(19) 0.0179(7) Uani d . 1 1 . .
    H H36A 0.2441 0.7390 0.4050 0.021 Uiso calc R 1 1 . .
    H H36B 0.0766 0.6557 0.3753 0.021 Uiso calc R 1 1 . .
    C C37 0.3584(4) 0.6241(3) 0.25213(19) 0.0212(7) Uani d . 1 1 . .
    H H37A 0.4465 0.5671 0.2171 0.032 Uiso calc R 1 1 . .
    H H37B 0.4063 0.7185 0.2490 0.032 Uiso calc R 1 1 . .
    H H37C 0.2366 0.6266 0.2299 0.032 Uiso calc R 1 1 . .
    C C38 0.1820(4) 0.1980(3) 0.43606(19) 0.0244(8) Uani d . 1 1 . .
    H H38A 0.0778 0.1953 0.4013 0.037 Uiso calc R 1 1 . .
    H H38B 0.1431 0.1575 0.4951 0.037 Uiso calc R 1 1 . .
    H H38C 0.2886 0.1450 0.4101 0.037 Uiso calc R 1 1 . .
    H H1 -0.1300 1.0360 0.6569 0.027(10) Uiso d R 1 1 . .
    H H2 0.5807 0.5485 0.8562 0.027(10) Uiso d R 1 1 . .
    H H10 0.5867 0.5545 0.9519 0.014(8) Uiso d R 1 1 . .
    H H4 -0.1254 1.0283 0.5602 0.061(14) Uiso d R 1 1 . .
    H H5 0.2355 1.1977 1.1777 0.023(9) Uiso d R 1 1 . .
    H H6 0.6026 0.5645 0.6229 0.054(13) Uiso d R 1 1 . .
    H H13C 0.7892 0.6957 0.2157 0.045(12) Uiso d R 1 1 . .
    H H8 0.1637 0.4071 0.3267 0.047(12) Uiso d R 1 1 . .
    H H9 -0.1305 1.0152 0.8867 0.072(15) Uiso d R 1 1 . .
    H H18 0.7401 0.5202 1.0947 0.058(13) Uiso d R 1 1 . .
    H H12 0.3331 0.3680 0.3072 0.067(14) Uiso d R 1 1 . .
    H H13 0.0447 1.2048 1.1748 0.027(10) Uiso d R 1 1 . .
    H H14 0.7296 0.3913 1.0841 0.083(18) Uiso d R 1 1 . .
    H H15A -0.2943 1.1247 0.4134 0.087(17) Uiso d R 1 1 . .
    H H15B -0.3333 0.9936 0.4382 0.076(16) Uiso d R 1 1 . .
    H H14C 0.6764 0.7678 0.3807 0.072(14) Uiso d R 1 1 . .
    H H12D 0.8447 0.3787 0.2790 0.15(3) Uiso d R 1 1 . .
    H H13D 0.8804 0.7179 0.1378 0.15(3) Uiso d R 1 1 . .
    H H14D 0.6538 0.8657 0.3005 0.16(3) Uiso d R 1 1 . .
    H H12C 0.9147 0.5046 0.2592 0.10(2) Uiso d R 1 1 . .
loop_
    _atom_site_aniso_label
    _atom_site_aniso_U_11
    _atom_site_aniso_U_22
    _atom_site_aniso_U_33
    _atom_site_aniso_U_12
    _atom_site_aniso_U_13
    _atom_site_aniso_U_23
    S1 0.0161(4) 0.0178(4) 0.0162(4) -0.0001(3) -0.0033(3) -0.0018(3)
    F1 0.0214(9) 0.0162(9) 0.0177(9) 0.0042(8) 0.0002(7) -0.0025(7)
    F3 0.0324(11) 0.0220(10) 0.0136(9) 0.0064(9) -0.0028(8) -0.0005(8)
    F2 0.0306(11) 0.0234(10) 0.0145(9) 0.0082(9) -0.0053(8) -0.0002(8)
    F4 0.0228(10) 0.0166(10) 0.0167(9) 0.0058(8) 0.0007(7) -0.0035(7)
    O1 0.0318(13) 0.0227(13) 0.0157(12) -0.0023(10) 0.0014(9) -0.0032(10)
    O2 0.0325(13) 0.0152(12) 0.0186(13) 0.0006(10) -0.0001(9) -0.0045(9)
    O3 0.0252(12) 0.0132(12) 0.0174(11) 0.0024(10) -0.0010(9) -0.0040(9)
    O4 0.0336(13) 0.0209(12) 0.0129(12) -0.0040(10) -0.0002(9) -0.0019(9)
    O5 0.0320(13) 0.0196(13) 0.0181(13) 0.0015(11) 0.0003(9) -0.0066(10)
    O6 0.0239(12) 0.0158(12) 0.0169(12) 0.0022(10) -0.0012(9) -0.0040(9)
    O7 0.0265(12) 0.0270(12) 0.0151(11) -0.0078(10) -0.0081(9) 0.0021(9)
    O8 0.0146(11) 0.0257(12) 0.0206(11) 0.0063(9) -0.0047(8) -0.0070(9)
    O9 0.0319(13) 0.0156(11) 0.0413(14) -0.0019(10) -0.0131(11) 0.0043(10)
    O10 0.0191(11) 0.0268(12) 0.0179(11) 0.0033(10) -0.0006(8) -0.0026(9)
    O11 0.0332(13) 0.0231(13) 0.0193(12) 0.0034(11) -0.0085(10) -0.0015(10)
    O12 0.0265(13) 0.0342(15) 0.0410(15) -0.0086(12) -0.0158(11) 0.0045(11)
    O13 0.0365(14) 0.0257(13) 0.0207(12) 0.0012(11) 0.0017(10) -0.0029(11)
    O14 0.0387(14) 0.0251(13) 0.0214(12) -0.0017(12) 0.0055(10) -0.0055(10)
    O15 0.0355(14) 0.0229(12) 0.0177(12) 0.0002(11) -0.0076(10) -0.0003(10)
    N1 0.0165(14) 0.0176(14) 0.0146(13) 0.0007(12) -0.0010(11) -0.0035(11)
    N2 0.0274(15) 0.0154(14) 0.0116(14) -0.0017(12) 0.0027(11) -0.0027(11)
    N3 0.0270(16) 0.0161(15) 0.0130(14) 0.0065(12) -0.0018(11) -0.0004(12)
    N4 0.0147(13) 0.0133(14) 0.0130(13) 0.0022(11) -0.0018(10) -0.0013(11)
    N5 0.0212(14) 0.0149(14) 0.0137(13) -0.0016(11) 0.0004(11) -0.0014(11)
    N6 0.0257(15) 0.0142(13) 0.0108(13) -0.0010(12) 0.0012(11) -0.0028(11)
    N7 0.0245(15) 0.0159(15) 0.0146(14) 0.0022(12) -0.0012(11) -0.0007(12)
    N8 0.0161(14) 0.0147(14) 0.0127(13) 0.0007(11) -0.0019(10) -0.0025(11)
    C1 0.0164(16) 0.0156(17) 0.0201(18) -0.0038(14) -0.0003(13) -0.0047(14)
    C2 0.0128(15) 0.0193(17) 0.0129(15) -0.0003(13) 0.0002(12) -0.0026(13)
    C3 0.0151(15) 0.0187(17) 0.0137(16) -0.0033(14) -0.0005(12) -0.0008(13)
    C4 0.0111(15) 0.0161(17) 0.0123(16) -0.0014(13) -0.0004(12) -0.0023(13)
    C5 0.0128(15) 0.0086(16) 0.0175(16) 0.0034(13) -0.0030(12) 0.0010(12)
    C6 0.0150(16) 0.0142(16) 0.0153(16) -0.0020(13) 0.0005(12) -0.0035(13)
    C7 0.0174(17) 0.0212(18) 0.0117(16) 0.0025(14) -0.0044(12) 0.0017(13)
    C8 0.0114(15) 0.0161(17) 0.0178(17) -0.0012(13) -0.0011(12) -0.0024(13)
    C9 0.0111(15) 0.0142(16) 0.0149(16) -0.0021(13) -0.0006(12) -0.0002(12)
    C10 0.0141(15) 0.0113(16) 0.0164(16) -0.0039(13) -0.0013(12) -0.0025(12)
    C11 0.0183(16) 0.0120(16) 0.0152(15) 0.0035(14) -0.0030(12) -0.0010(13)
    C12 0.0278(18) 0.0157(17) 0.0184(17) 0.0019(15) -0.0005(13) 0.0005(13)
    C13 0.0199(16) 0.0160(16) 0.0178(16) 0.0006(13) 0.0013(12) -0.0009(13)
    C14 0.0211(17) 0.0163(16) 0.0153(16) -0.0041(14) -0.0031(13) -0.0023(13)
    C15 0.0182(16) 0.0201(17) 0.0119(15) 0.0015(14) -0.0027(12) -0.0016(13)
    C16 0.0180(17) 0.0194(17) 0.0158(16) -0.0018(14) -0.0025(13) -0.0027(13)
    C17 0.0239(17) 0.0163(17) 0.0114(15) 0.0006(14) -0.0003(12) -0.0014(12)
    C18 0.0202(17) 0.0179(17) 0.0193(17) -0.0006(14) 0.0024(13) -0.0014(13)
    C19 0.0227(17) 0.0165(17) 0.0204(16) 0.0038(14) -0.0028(13) -0.0001(13)
    C20 0.0182(16) 0.0172(18) 0.0163(17) -0.0052(14) 0.0037(13) -0.0037(13)
    C21 0.0149(16) 0.0132(16) 0.0164(16) -0.0044(13) -0.0017(12) -0.0028(13)
    C22 0.0152(15) 0.0201(17) 0.0110(15) -0.0028(14) -0.0007(12) -0.0036(13)
    C23 0.0119(15) 0.0146(17) 0.0145(16) -0.0010(13) -0.0052(12) 0.0000(13)
    C24 0.0134(15) 0.0101(16) 0.0194(17) 0.0028(13) -0.0016(12) -0.0024(13)
    C25 0.0118(15) 0.0190(17) 0.0145(16) 0.0000(13) 0.0015(12) -0.0041(13)
    C26 0.0163(16) 0.0186(17) 0.0085(15) -0.0026(14) -0.0034(12) 0.0025(13)
    C27 0.0115(15) 0.0117(16) 0.0194(17) 0.0003(13) -0.0029(12) 0.0003(13)
    C28 0.0113(15) 0.0129(16) 0.0161(16) -0.0026(13) -0.0024(12) -0.0011(12)
    C29 0.0138(16) 0.0128(16) 0.0174(16) -0.0030(13) -0.0012(12) -0.0045(13)
    C30 0.0169(16) 0.0115(16) 0.0171(16) 0.0041(13) -0.0020(12) -0.0002(12)
    C31 0.0223(17) 0.0154(16) 0.0179(16) 0.0034(14) -0.0003(13) 0.0006(13)
    C32 0.0195(17) 0.0119(16) 0.0218(17) 0.0023(14) -0.0043(13) -0.0032(13)
    C33 0.0234(17) 0.0155(17) 0.0142(15) -0.0035(14) 0.0016(13) -0.0017(13)
    C34 0.0221(16) 0.0171(17) 0.0111(15) -0.0017(14) -0.0028(12) -0.0010(12)
    C35 0.0189(17) 0.0148(16) 0.0157(16) -0.0027(13) -0.0020(12) -0.0026(12)
    C36 0.0194(17) 0.0166(17) 0.0170(16) -0.0010(14) 0.0000(13) -0.0007(13)
    C37 0.0264(18) 0.0221(18) 0.0140(16) -0.0017(15) 0.0031(13) -0.0029(13)
    C38 0.0314(19) 0.0203(18) 0.0204(17) -0.0008(15) 0.0021(14) -0.0023(14)
_geom_special_details
;
All e.s.d.'s (except the e.s.d. in the dihedral angle between two l.s. planes)
are estimated using the full covariance matrix. The cell e.s.d.'s are taken
into account individually in the estimation of e.s.d.'s in distances, angles
and torsion angles; correlations between e.s.d.'s in cell parameters are only
used when they are defined by crystal symmetry. An approximate (isotropic)
treatment of cell e.s.d.'s is used for estimating e.s.d.'s involving l.s.
planes.
;
loop_
    _geom_bond_atom_site_label_1
    _geom_bond_atom_site_label_2
    _geom_bond_site_symmetry_2
    _geom_bond_distance
    _geom_bond_publ_flag
    S1 O9 . 1.460(2) ?
    S1 O10 . 1.472(2) ?
    S1 O8 . 1.487(2) ?
    S1 O7 . 1.4904(19) ?
    F1 C5 . 1.368(3) ?
    F3 C26 . 1.373(3) ?
    F2 C7 . 1.368(3) ?
    F4 C24 . 1.370(3) ?
    O1 C1 . 1.223(3) ?
    O2 C1 . 1.321(4) ?
    O2 H6 . 0.8777 ?
    O3 C10 . 1.268(4) ?
    O4 C20 . 1.216(4) ?
    O5 C20 . 1.325(4) ?
    O5 H9 . 0.9591 ?
    O6 C29 . 1.267(4) ?
    O11 H18 . 0.8603 ?
    O11 H14 . 0.8195 ?
    O12 H12D . 0.9288 ?
    O12 H12C . 0.9437 ?
    O13 H13C . 0.8409 ?
    O13 H13D . 0.8982 ?
    O14 H14C . 1.0015 ?
    O14 H14D . 0.8887 ?
    O15 H15A . 0.9103 ?
    O15 H15B . 0.8949 ?
    N1 C15 . 1.492(4) ?
    N1 C16 . 1.501(4) ?
    N1 H5 . 0.9198 ?
    N1 H13 . 0.8432 ?
    N2 C6 . 1.370(4) ?
    N2 C14 . 1.458(4) ?
    N2 C17 . 1.468(4) ?
    N3 C8 . 1.356(4) ?
    N3 H2 . 0.8552 ?
    N3 H10 . 0.8946 ?
    N4 C3 . 1.339(4) ?
    N4 C4 . 1.404(4) ?
    N4 C11 . 1.468(4) ?
    N5 C35 . 1.493(4) ?
    N5 C34 . 1.495(4) ?
    N5 H8 . 0.9005 ?
    N5 H12 . 0.8970 ?
    N6 C25 . 1.393(4) ?
    N6 C36 . 1.470(4) ?
    N6 C33 . 1.478(4) ?
    N7 C27 . 1.368(4) ?
    N7 H1 . 0.8963 ?
    N7 H4 . 0.9266 ?
    N8 C22 . 1.344(4) ?
    N8 C23 . 1.406(4) ?
    N8 C30 . 1.466(4) ?
    C1 C2 . 1.486(4) ?
    C2 C3 . 1.376(4) ?
    C2 C10 . 1.435(4) ?
    C3 H3 . 0.9500 ?
    C4 C5 . 1.381(4) ?
    C4 C9 . 1.425(4) ?
    C5 C6 . 1.413(4) ?
    C6 C7 . 1.383(4) ?
    C7 C8 . 1.396(4) ?
    C8 C9 . 1.431(4) ?
    C9 C10 . 1.447(4) ?
    C11 C13 . 1.501(4) ?
    C11 C12 . 1.504(4) ?
    C11 H11 . 1.0000 ?
    C12 C13 . 1.503(4) ?
    C12 H12A . 0.9900 ?
    C12 H12B . 0.9900 ?
    C13 H13A . 0.9900 ?
    C13 H13B . 0.9900 ?
    C14 C15 . 1.520(4) ?
    C14 H14A . 0.9900 ?
    C14 H14B . 0.9900 ?
    C15 C19 . 1.525(4) ?
    C15 H15 . 1.0000 ?
    C16 C18 . 1.518(4) ?
    C16 C17 . 1.521(4) ?
    C16 H16 . 1.0000 ?
    C17 H17A . 0.9900 ?
    C17 H17B . 0.9900 ?
    C18 H18A . 0.9800 ?
    C18 H18B . 0.9800 ?
    C18 H18C . 0.9800 ?
    C19 H19A . 0.9800 ?
    C19 H19B . 0.9800 ?
    C19 H19C . 0.9800 ?
    C20 C21 . 1.491(4) ?
    C21 C22 . 1.355(4) ?
    C21 C29 . 1.445(4) ?
    C22 H22 . 0.9500 ?
    C23 C24 . 1.388(4) ?
    C23 C28 . 1.423(4) ?
    C24 C25 . 1.401(4) ?
    C25 C26 . 1.381(4) ?
    C26 C27 . 1.376(4) ?
    C27 C28 . 1.427(4) ?
    C28 C29 . 1.451(4) ?
    C30 C32 . 1.489(4) ?
    C30 C31 . 1.499(4) ?
    C30 H30 . 1.0000 ?
    C31 C32 . 1.508(4) ?
    C31 H31A . 0.9900 ?
    C31 H31B . 0.9900 ?
    C32 H32A . 0.9900 ?
    C32 H32B . 0.9900 ?
    C33 C34 . 1.504(4) ?
    C33 H33A . 0.9900 ?
    C33 H33B . 0.9900 ?
    C34 C38 . 1.517(4) ?
    C34 H34 . 1.0000 ?
    C35 C37 . 1.519(4) ?
    C35 C36 . 1.524(4) ?
    C35 H35 . 1.0000 ?
    C36 H36A . 0.9900 ?
    C36 H36B . 0.9900 ?
    C37 H37A . 0.9800 ?
    C37 H37B . 0.9800 ?
    C37 H37C . 0.9800 ?
    C38 H38A . 0.9800 ?
    C38 H38B . 0.9800 ?
    C38 H38C . 0.9800 ?
loop_
    _geom_angle_atom_site_label_1
    _geom_angle_atom_site_label_2
    _geom_angle_atom_site_label_3
    _geom_angle_site_symmetry_1
    _geom_angle_site_symmetry_3
    _geom_angle
    _geom_angle_publ_flag
    O9 S1 O10 . . 112.08(13) ?
    O9 S1 O8 . . 109.56(13) ?
    O10 S1 O8 . . 108.60(12) ?
    O9 S1 O7 . . 109.88(12) ?
    O10 S1 O7 . . 109.60(12) ?
    O8 S1 O7 . . 106.98(12) ?
    C1 O2 H6 . . 106.7 ?
    C20 O5 H9 . . 106.3 ?
    H18 O11 H14 . . 99.2 ?
    H12D O12 H12C . . 90.3 ?
    H13C O13 H13D . . 97.9 ?
    H14C O14 H14D . . 107.3 ?
    H15A O15 H15B . . 94.0 ?
    C15 N1 C16 . . 113.8(2) ?
    C15 N1 H5 . . 107.5 ?
    C16 N1 H5 . . 109.8 ?
    C15 N1 H13 . . 118.6 ?
    C16 N1 H13 . . 103.6 ?
    H5 N1 H13 . . 102.8 ?
    C6 N2 C14 . . 122.5(2) ?
    C6 N2 C17 . . 123.6(3) ?
    C14 N2 C17 . . 111.9(2) ?
    C8 N3 H2 . . 113.4 ?
    C8 N3 H10 . . 123.2 ?
    H2 N3 H10 . . 118.9 ?
    C3 N4 C4 . . 120.4(3) ?
    C3 N4 C11 . . 118.2(2) ?
    C4 N4 C11 . . 120.8(2) ?
    C35 N5 C34 . . 113.0(2) ?
    C35 N5 H8 . . 114.5 ?
    C34 N5 H8 . . 104.3 ?
    C35 N5 H12 . . 113.9 ?
    C34 N5 H12 . . 118.1 ?
    H8 N5 H12 . . 90.6 ?
    C25 N6 C36 . . 120.9(2) ?
    C25 N6 C33 . . 118.8(2) ?
    C36 N6 C33 . . 112.4(2) ?
    C27 N7 H1 . . 117.0 ?
    C27 N7 H4 . . 122.7 ?
    H1 N7 H4 . . 112.4 ?
    C22 N8 C23 . . 119.8(3) ?
    C22 N8 C30 . . 118.9(2) ?
    C23 N8 C30 . . 120.8(2) ?
    O1 C1 O2 . . 121.2(3) ?
    O1 C1 C2 . . 122.7(3) ?
    O2 C1 C2 . . 116.1(3) ?
    C3 C2 C10 . . 119.9(3) ?
    C3 C2 C1 . . 118.1(3) ?
    C10 C2 C1 . . 121.9(3) ?
    N4 C3 C2 . . 123.6(3) ?
    N4 C3 H3 . . 118.2 ?
    C2 C3 H3 . . 118.2 ?
    C5 C4 N4 . . 121.8(3) ?
    C5 C4 C9 . . 119.2(3) ?
    N4 C4 C9 . . 119.0(3) ?
    F1 C5 C4 . . 119.9(3) ?
    F1 C5 C6 . . 116.2(3) ?
    C4 C5 C6 . . 123.7(3) ?
    N2 C6 C7 . . 124.4(3) ?
    N2 C6 C5 . . 120.8(3) ?
    C7 C6 C5 . . 114.7(3) ?
    F2 C7 C6 . . 119.6(3) ?
    F2 C7 C8 . . 115.0(3) ?
    C6 C7 C8 . . 125.4(3) ?
    N3 C8 C7 . . 119.0(3) ?
    N3 C8 C9 . . 123.3(3) ?
    C7 C8 C9 . . 117.6(3) ?
    C4 C9 C8 . . 118.6(3) ?
    C4 C9 C10 . . 120.2(3) ?
    C8 C9 C10 . . 121.1(3) ?
    O3 C10 C2 . . 120.7(3) ?
    O3 C10 C9 . . 122.6(3) ?
    C2 C10 C9 . . 116.8(3) ?
    N4 C11 C13 . . 116.2(3) ?
    N4 C11 C12 . . 118.0(3) ?
    C13 C11 C12 . . 60.0(2) ?
    N4 C11 H11 . . 116.8 ?
    C13 C11 H11 . . 116.8 ?
    C12 C11 H11 . . 116.8 ?
    C13 C12 C11 . . 59.9(2) ?
    C13 C12 H12A . . 117.8 ?
    C11 C12 H12A . . 117.8 ?
    C13 C12 H12B . . 117.8 ?
    C11 C12 H12B . . 117.8 ?
    H12A C12 H12B . . 114.9 ?
    C11 C13 C12 . . 60.1(2) ?
    C11 C13 H13A . . 117.8 ?
    C12 C13 H13A . . 117.8 ?
    C11 C13 H13B . . 117.8 ?
    C12 C13 H13B . . 117.8 ?
    H13A C13 H13B . . 114.9 ?
    N2 C14 C15 . . 109.7(2) ?
    N2 C14 H14A . . 109.7 ?
    C15 C14 H14A . . 109.7 ?
    N2 C14 H14B . . 109.7 ?
    C15 C14 H14B . . 109.7 ?
    H14A C14 H14B . . 108.2 ?
    N1 C15 C14 . . 107.6(2) ?
    N1 C15 C19 . . 109.5(2) ?
    C14 C15 C19 . . 113.3(2) ?
    N1 C15 H15 . . 108.8 ?
    C14 C15 H15 . . 108.8 ?
    C19 C15 H15 . . 108.8 ?
    N1 C16 C18 . . 108.5(2) ?
    N1 C16 C17 . . 110.8(2) ?
    C18 C16 C17 . . 111.0(2) ?
    N1 C16 H16 . . 108.8 ?
    C18 C16 H16 . . 108.8 ?
    C17 C16 H16 . . 108.8 ?
    N2 C17 C16 . . 110.7(2) ?
    N2 C17 H17A . . 109.5 ?
    C16 C17 H17A . . 109.5 ?
    N2 C17 H17B . . 109.5 ?
    C16 C17 H17B . . 109.5 ?
    H17A C17 H17B . . 108.1 ?
    C16 C18 H18A . . 109.5 ?
    C16 C18 H18B . . 109.5 ?
    H18A C18 H18B . . 109.5 ?
    C16 C18 H18C . . 109.5 ?
    H18A C18 H18C . . 109.5 ?
    H18B C18 H18C . . 109.5 ?
    C15 C19 H19A . . 109.5 ?
    C15 C19 H19B . . 109.5 ?
    H19A C19 H19B . . 109.5 ?
    C15 C19 H19C . . 109.5 ?
    H19A C19 H19C . . 109.5 ?
    H19B C19 H19C . . 109.5 ?
    O4 C20 O5 . . 122.0(3) ?
    O4 C20 C21 . . 121.6(3) ?
    O5 C20 C21 . . 116.4(3) ?
    C22 C21 C29 . . 120.2(3) ?
    C22 C21 C20 . . 118.1(3) ?
    C29 C21 C20 . . 121.6(3) ?
    N8 C22 C21 . . 123.8(3) ?
    N8 C22 H22 . . 118.1 ?
    C21 C22 H22 . . 118.1 ?
    C24 C23 N8 . . 121.7(3) ?
    C24 C23 C28 . . 118.8(3) ?
    N8 C23 C28 . . 119.4(3) ?
    F4 C24 C23 . . 119.1(3) ?
    F4 C24 C25 . . 117.0(3) ?
    C23 C24 C25 . . 123.7(3) ?
    C26 C25 N6 . . 125.5(3) ?
    C26 C25 C24 . . 114.8(3) ?
    N6 C25 C24 . . 119.6(3) ?
    F3 C26 C27 . . 115.2(3) ?
    F3 C26 C25 . . 119.2(3) ?
    C27 C26 C25 . . 125.6(3) ?
    N7 C27 C26 . . 119.4(3) ?
    N7 C27 C28 . . 122.4(3) ?
    C26 C27 C28 . . 118.1(3) ?
    C23 C28 C27 . . 118.4(3) ?
    C23 C28 C29 . . 119.7(3) ?
    C27 C28 C29 . . 121.9(3) ?
    O6 C29 C21 . . 121.1(3) ?
    O6 C29 C28 . . 122.4(3) ?
    C21 C29 C28 . . 116.4(3) ?
    N8 C30 C32 . . 116.2(2) ?
    N8 C30 C31 . . 118.2(3) ?
    C32 C30 C31 . . 60.6(2) ?
    N8 C30 H30 . . 116.7 ?
    C32 C30 H30 . . 116.7 ?
    C31 C30 H30 . . 116.7 ?
    C30 C31 C32 . . 59.39(19) ?
    C30 C31 H31A . . 117.8 ?
    C32 C31 H31A . . 117.8 ?
    C30 C31 H31B . . 117.8 ?
    C32 C31 H31B . . 117.8 ?
    H31A C31 H31B . . 115.0 ?
    C30 C32 C31 . . 59.99(19) ?
    C30 C32 H32A . . 117.8 ?
    C31 C32 H32A . . 117.8 ?
    C30 C32 H32B . . 117.8 ?
    C31 C32 H32B . . 117.8 ?
    H32A C32 H32B . . 114.9 ?
    N6 C33 C34 . . 109.9(2) ?
    N6 C33 H33A . . 109.7 ?
    C34 C33 H33A . . 109.7 ?
    N6 C33 H33B . . 109.7 ?
    C34 C33 H33B . . 109.7 ?
    H33A C33 H33B . . 108.2 ?
    N5 C34 C33 . . 107.6(2) ?
    N5 C34 C38 . . 110.0(2) ?
    C33 C34 C38 . . 113.0(2) ?
    N5 C34 H34 . . 108.7 ?
    C33 C34 H34 . . 108.7 ?
    C38 C34 H34 . . 108.7 ?
    N5 C35 C37 . . 108.6(2) ?
    N5 C35 C36 . . 109.7(2) ?
    C37 C35 C36 . . 111.1(3) ?
    N5 C35 H35 . . 109.1 ?
    C37 C35 H35 . . 109.1 ?
    C36 C35 H35 . . 109.1 ?
    N6 C36 C35 . . 110.2(2) ?
    N6 C36 H36A . . 109.6 ?
    C35 C36 H36A . . 109.6 ?
    N6 C36 H36B . . 109.6 ?
    C35 C36 H36B . . 109.6 ?
    H36A C36 H36B . . 108.1 ?
    C35 C37 H37A . . 109.5 ?
    C35 C37 H37B . . 109.5 ?
    H37A C37 H37B . . 109.5 ?
    C35 C37 H37C . . 109.5 ?
    H37A C37 H37C . . 109.5 ?
    H37B C37 H37C . . 109.5 ?
    C34 C38 H38A . . 109.5 ?
    C34 C38 H38B . . 109.5 ?
    H38A C38 H38B . . 109.5 ?
    C34 C38 H38C . . 109.5 ?
    H38A C38 H38C . . 109.5 ?
    H38B C38 H38C . . 109.5 ?
loop_
    _geom_hbond_atom_site_label_D
    _geom_hbond_atom_site_label_H
    _geom_hbond_atom_site_label_A
    _geom_hbond_site_symmetry_A
    _geom_hbond_distance_DH
    _geom_hbond_distance_HA
    _geom_hbond_distance_DA
    _geom_hbond_angle_DHA
    N1 H5 O8 1_566 0.92 1.81 2.724(3) 170.1
    N1 H5 S1 1_566 0.92 2.99 3.860(3) 158.0
    N1 H13 O10 1_466 0.84 2.12 2.799(3) 137.6
    N1 H13 O12 1_466 0.84 2.60 3.257(4) 135.1
    N3 H2 O3 . 0.86 1.97 2.670(3) 138.2
    N3 H10 O11 . 0.89 2.07 2.965(3) 173.9
    N5 H8 O12 1_455 0.90 1.80 2.687(3) 168.8
    N5 H12 O8 . 0.90 1.83 2.722(3) 174.3
    N5 H12 S1 . 0.90 2.80 3.628(3) 154.3
    N7 H1 O6 . 0.90 2.00 2.673(3) 131.0
    N7 H4 O15 . 0.93 2.10 2.997(3) 162.1
    O2 H6 O3 . 0.88 1.70 2.523(3) 156.1
    O5 H9 O6 . 0.96 1.64 2.543(3) 155.7
    O11 H18 O13 1_556 0.86 2.06 2.918(3) 176.6
    O11 H14 O10 1_556 0.82 2.04 2.846(3) 169.0
    O12 H12D O7 . 0.93 1.81 2.680(3) 154.7
    O12 H12D S1 . 0.93 2.68 3.479(2) 144.6
    O12 H12C O13 . 0.94 1.92 2.748(3) 145.5
    O13 H13C O14 . 0.84 1.90 2.725(3) 168.9
    O13 H13D O4 1_654 0.90 1.95 2.774(3) 152.6
    O14 H14C O1 . 1.00 1.89 2.834(3) 156.9
    O14 H14D O9 1_565 0.89 1.83 2.715(3) 170.4
    O15 H15A O7 1_465 0.91 1.85 2.748(3) 168.4
    O15 H15A S1 1_465 0.91 2.87 3.680(2) 149.7
    O15 H15B O1 1_455 0.89 2.29 2.979(3) 133.6
_iucr_refine_instructions_details
;
REM  1 in P1
REM R1 =  0.0324 for   3449 Fo > 4sig(Fo)  and  0.0367 for all   3869 data
REM    619 parameters refined using      3 restraints
REM Highest difference peak  0.240,  deepest hole -0.260,  1-sigma level  0.045
REM  1 in P1
REM R1 =  0.0388 for   5665 Fo > 4sig(Fo)  and  0.0436 for all   6614 data
REM    619 parameters refined using      3 restraints
REM Highest difference peak  0.249,  deepest hole -0.280,  1-sigma level  0.049
REM  1 in P1
REM R1 =  0.0386 for   5665 Fo > 4sig(Fo)  and  0.0434 for all   6614 data
REM    620 parameters refined using      3 restraints
REM Highest difference peak  0.245,  deepest hole -0.284,  1-sigma level  0.048
REM  1 in P1
REM R1 =  0.0321 for   3449 Fo > 4sig(Fo)  and  0.0363 for all   3869 data
REM    620 parameters refined using      3 restraints
REM Highest difference peak  0.245,  deepest hole -0.255,  1-sigma level  0.045
REM  1 in P1
REM R1 =  0.0387 for   5665 Fo > 4sig(Fo)  and  0.0435 for all   6614 data
REM    620 parameters refined using      3 restraints
REM Highest difference peak  0.244,  deepest hole -0.284,  1-sigma level  0.048
TITL 1 in P1
CELL 0.71073 7.1961 9.6892 15.6136 84.760 83.045 88.619
ZERR 1.0000 0.0003 0.0004 0.0005 0.006 0.005 0.005
LATT -1
SFAC C H N O F S
UNIT 38 56 8 15 4 1
MERG 2
OMIT -2 51
FMAP 2
GRID
PLAN 20
TEMP -100
BOND $H
HTAB
HTAB N7 O6
HTAB N3 O3
HTAB N3 O11
HTAB N7 O15
EQIV $1 x, y+1, z+1
HTAB N1 O8_$1
HTAB N1 S1_$1
HTAB O2 O3
HTAB O13 O14
EQIV $2  x-1, y, z
HTAB N5 O12_$2
HTAB O5 O6
EQIV $3 x, y, z+1
HTAB O11 O13_$3
HTAB N5 O8
HTAB N5 S1
EQIV $4 x-1, y+1, z+1
HTAB N1 O10_$4
HTAB N1 O12_$4
HTAB O11 O10_$3
EQIV $5 x-1, y+1, z
HTAB O15 O7_$5
HTAB O15 S1_$5
HTAB O15 O1_$2
HTAB O14  O1
HTAB O12 O7
HTAB O12 S1
EQIV $6 x+1, y, z-1
HTAB O13 O4_$6
EQIV $7  x, y+1, z
HTAB O14 O9_$7
HTAB O12 O13
TWIN -1 0 0 0 -1 0 0 0 -1
BASF   0.63304
L.S. 20
ACTA
WGHT 0.03960 0.00000 0.00000 0.00000 0.00000 0.33330
FVAR 0.37357
S1     6   0.61237   0.18748   0.24069  11.00000   0.01614   0.01782 =
       0.01618  -0.00185  -0.00329  -0.00009
F1     5   0.25575   1.11521   0.86005  11.00000   0.02142   0.01622 =
       0.01771  -0.00247   0.00016   0.00418
F3     5  -0.00728   0.84613   0.47689  11.00000   0.03241   0.02201 =
       0.01358  -0.00054  -0.00278   0.00642
F2     5   0.49195   0.74197   1.03412  11.00000   0.03064   0.02340 =
       0.01448  -0.00022  -0.00534   0.00819
F4     5   0.21412   0.46692   0.65128  11.00000   0.02283   0.01656 =
       0.01670  -0.00350   0.00072   0.00579
O1     4   0.53789   0.78399   0.48993  11.00000   0.03182   0.02268 =
       0.01568  -0.00320   0.00136  -0.00226
O2     4   0.60926   0.59091   0.56733  11.00000   0.03246   0.01518 =
       0.01856  -0.00455  -0.00012   0.00055
O3     4   0.57395   0.58530   0.73035  11.00000   0.02516   0.01316 =
       0.01739  -0.00402  -0.00102   0.00244
O4     4  -0.03622   0.79569   1.02049  11.00000   0.03357   0.02086 =
       0.01293  -0.00193  -0.00025  -0.00398
O5     4  -0.12853   0.98739   0.94714  11.00000   0.03201   0.01960 =
       0.01805  -0.00660   0.00028   0.00149
O6     4  -0.11067   0.99319   0.78319  11.00000   0.02392   0.01579 =
       0.01695  -0.00399  -0.00116   0.00223
O7     4   0.67394   0.24600   0.31751  11.00000   0.02654   0.02696 =
       0.01508   0.00208  -0.00810  -0.00780
O8     4   0.43492   0.26022   0.22288  11.00000   0.01464   0.02575 =
       0.02064  -0.00695  -0.00466   0.00632
O9     4   0.57850   0.03933   0.26000  11.00000   0.03188   0.01561 =
       0.04125   0.00432  -0.01309  -0.00192
O10    4   0.75358   0.21635   0.16512  11.00000   0.01915   0.02683 =
       0.01785  -0.00263  -0.00056   0.00328
O11    4   0.70517   0.46632   1.05899  11.00000   0.03319   0.02314 =
       0.01927  -0.00151  -0.00849   0.00340
O12    4   0.96479   0.41404   0.26693  11.00000   0.02646   0.03415 =
       0.04099   0.00450  -0.01581  -0.00856
O13    4   0.83978   0.64787   0.17675  11.00000   0.03651   0.02570 =
       0.02071  -0.00286   0.00175   0.00116
O14    4   0.70954   0.78637   0.31659  11.00000   0.03869   0.02507 =
       0.02137  -0.00548   0.00549  -0.00174
O15    4  -0.30387   1.06805   0.46352  11.00000   0.03554   0.02289 =
       0.01766  -0.00029  -0.00758   0.00020
N1     3   0.14216   1.17514   1.14629  11.00000   0.01645   0.01756 =
       0.01463  -0.00352  -0.00103   0.00067
N2     3   0.33244   1.01243   1.02055  11.00000   0.02740   0.01538 =
       0.01159  -0.00273   0.00269  -0.00167
N3     3   0.54542   0.58819   0.90227  11.00000   0.02703   0.01608 =
       0.01296  -0.00039  -0.00181   0.00648
N4     3   0.40514   0.99319   0.70917  11.00000   0.01473   0.01326 =
       0.01303  -0.00134  -0.00178   0.00224
N5     3   0.27242   0.41633   0.34861  11.00000   0.02119   0.01485 =
       0.01369  -0.00139   0.00043  -0.00160
N6     3   0.15878   0.57466   0.48944  11.00000   0.02574   0.01419 =
       0.01080  -0.00275   0.00116  -0.00100
N7     3  -0.07814   0.99430   0.61074  11.00000   0.02451   0.01592 =
       0.01456  -0.00068  -0.00116   0.00219
N8     3   0.05668   0.58503   0.80159  11.00000   0.01610   0.01467 =
       0.01269  -0.00250  -0.00189   0.00073
C1     1   0.54994   0.72111   0.56061  11.00000   0.01642   0.01561 =
       0.02009  -0.00473  -0.00025  -0.00384
C2     1   0.50032   0.78519   0.64338  11.00000   0.01284   0.01926 =
       0.01288  -0.00260   0.00024  -0.00028
C3     1   0.44582   0.92247   0.63934  11.00000   0.01506   0.01871 =
       0.01372  -0.00079  -0.00053  -0.00334
AFIX 43
H3     2   0.43652   0.96973   0.58394  11.00000  -1.20000
AFIX 0
C4     1   0.41179   0.92704   0.79258  11.00000   0.01111   0.01610 =
       0.01229  -0.00232  -0.00038  -0.00143
C5     1   0.35579   0.99364   0.86610  11.00000   0.01283   0.00858 =
       0.01753   0.00099  -0.00300   0.00335
C6     1   0.38238   0.93790   0.95065  11.00000   0.01501   0.01422 =
       0.01532  -0.00351   0.00052  -0.00202
C7     1   0.45224   0.80361   0.95597  11.00000   0.01739   0.02124 =
       0.01172   0.00174  -0.00436   0.00245
C8     1   0.49057   0.72207   0.88655  11.00000   0.01138   0.01607 =
       0.01779  -0.00238  -0.00114  -0.00117
C9     1   0.47376   0.78620   0.80152  11.00000   0.01108   0.01423 =
       0.01487  -0.00015  -0.00060  -0.00208
C10    1   0.51998   0.71097   0.72568  11.00000   0.01406   0.01127 =
       0.01641  -0.00253  -0.00127  -0.00393
C11    1   0.38068   1.14419   0.69581  11.00000   0.01833   0.01198 =
       0.01520  -0.00098  -0.00295   0.00348
AFIX 13
H11    2   0.24946   1.18133   0.70385  11.00000  -1.20000
AFIX 0
C12    1   0.51643   1.22293   0.62920  11.00000   0.02778   0.01572 =
       0.01843   0.00048  -0.00050   0.00187
AFIX 23
H12A   2   0.61406   1.16913   0.59583  11.00000  -1.20000
H12B   2   0.46891   1.30612   0.59657  11.00000  -1.20000
AFIX 0
C13    1   0.52949   1.22972   0.72406  11.00000   0.01990   0.01602 =
       0.01780  -0.00093   0.00128   0.00065
AFIX 23
H13A   2   0.63525   1.18016   0.74891  11.00000  -1.20000
H13B   2   0.49012   1.31713   0.74965  11.00000  -1.20000
AFIX 0
C14    1   0.36843   1.16021   1.01852  11.00000   0.02107   0.01635 =
       0.01526  -0.00225  -0.00313  -0.00414
AFIX 23
H14A   2   0.40688   1.19833   0.95814  11.00000  -1.20000
H14B   2   0.47156   1.17471   1.05321  11.00000  -1.20000
AFIX 0
C15    1   0.19249   1.23493   1.05516  11.00000   0.01825   0.02010 =
       0.01188  -0.00157  -0.00271   0.00154
AFIX 13
H15    2   0.08862   1.21685   1.02069  11.00000  -1.20000
AFIX 0
C16    1   0.11748   1.02093   1.15505  11.00000   0.01795   0.01938 =
       0.01577  -0.00266  -0.00254  -0.00177
AFIX 13
H16    2   0.00380   0.99910   1.12804  11.00000  -1.20000
AFIX 0
C17    1   0.28660   0.94897   1.10943  11.00000   0.02386   0.01626 =
       0.01141  -0.00140  -0.00027   0.00064
AFIX 23
H17A   2   0.39532   0.95585   1.14199  11.00000  -1.20000
H17B   2   0.25961   0.84953   1.10810  11.00000  -1.20000
AFIX 0
C18    1   0.08768   0.97143   1.25073  11.00000   0.02018   0.01791 =
       0.01928  -0.00142   0.00238  -0.00059
AFIX 137
H18A   2   0.20025   0.98921   1.27737  11.00000  -1.50000
H18B   2   0.06283   0.87179   1.25754  11.00000  -1.50000
H18C   2  -0.01928   1.02134   1.27904  11.00000  -1.50000
AFIX 0
C19    1   0.21626   1.39111   1.05367  11.00000   0.02275   0.01655 =
       0.02043  -0.00005  -0.00279   0.00384
AFIX 137
H19A   2   0.10000   1.43295   1.07965  11.00000  -1.50000
H19B   2   0.24530   1.43078   0.99364  11.00000  -1.50000
H19C   2   0.31877   1.40997   1.08675  11.00000  -1.50000
AFIX 0
C20    1  -0.06541   0.85765   0.95203  11.00000   0.01821   0.01719 =
       0.01629  -0.00365   0.00370  -0.00519
C21    1  -0.02899   0.79210   0.86875  11.00000   0.01491   0.01323 =
       0.01640  -0.00278  -0.00171  -0.00439
C22    1   0.01898   0.65578   0.87196  11.00000   0.01524   0.02014 =
       0.01104  -0.00358  -0.00072  -0.00281
AFIX 43
H22    2   0.02640   0.60737   0.92719  11.00000  -1.20000
AFIX 0
C23    1   0.05663   0.65456   0.71849  11.00000   0.01187   0.01459 =
       0.01450   0.00003  -0.00519  -0.00097
C24    1   0.11698   0.58999   0.64409  11.00000   0.01345   0.01006 =
       0.01942  -0.00244  -0.00164   0.00281
C25    1   0.09785   0.64868   0.56021  11.00000   0.01183   0.01899 =
       0.01448  -0.00409   0.00146  -0.00005
C26    1   0.02550   0.78207   0.55586  11.00000   0.01631   0.01864 =
       0.00848   0.00245  -0.00338  -0.00256
C27    1  -0.01951   0.85976   0.62513  11.00000   0.01150   0.01171 =
       0.01944   0.00029  -0.00288   0.00035
C28    1  -0.00511   0.79520   0.70999  11.00000   0.01132   0.01287 =
       0.01611  -0.00105  -0.00238  -0.00255
C29    1  -0.05366   0.86831   0.78686  11.00000   0.01385   0.01277 =
       0.01742  -0.00446  -0.00120  -0.00295
C30    1   0.07222   0.43351   0.81326  11.00000   0.01685   0.01150 =
       0.01712  -0.00020  -0.00198   0.00410
AFIX 13
H30    2   0.20166   0.39278   0.80753  11.00000  -1.20000
AFIX 0
C31    1  -0.07169   0.35666   0.87605  11.00000   0.02234   0.01541 =
       0.01794   0.00061  -0.00035   0.00340
AFIX 23
H31A   2  -0.16963   0.41170   0.90833  11.00000  -1.20000
H31B   2  -0.03127   0.27087   0.90855  11.00000  -1.20000
AFIX 0
C32    1  -0.07490   0.35501   0.77976  11.00000   0.01951   0.01187 =
       0.02183  -0.00321  -0.00431   0.00234
AFIX 23
H32A   2  -0.03678   0.26808   0.75332  11.00000  -1.20000
H32B   2  -0.17509   0.40886   0.75310  11.00000  -1.20000
AFIX 0
C33    1   0.09294   0.43139   0.48901  11.00000   0.02336   0.01554 =
       0.01418  -0.00168   0.00161  -0.00352
AFIX 23
H33A   2  -0.02525   0.43275   0.46242  11.00000  -1.20000
H33B   2   0.06797   0.38856   0.54924  11.00000  -1.20000
AFIX 0
C34    1   0.23883   0.34725   0.43858  11.00000   0.02210   0.01715 =
       0.01113  -0.00098  -0.00282  -0.00166
AFIX 13
H34    2   0.35767   0.34791   0.46575  11.00000  -1.20000
AFIX 0
C35    1   0.33649   0.56224   0.34571  11.00000   0.01886   0.01478 =
       0.01572  -0.00261  -0.00196  -0.00265
AFIX 13
H35    2   0.46042   0.56245   0.36856  11.00000  -1.20000
AFIX 0
C36    1   0.19498   0.64528   0.40178  11.00000   0.01938   0.01659 =
       0.01698  -0.00074  -0.00004  -0.00100
AFIX 23
H36A   2   0.24414   0.73898   0.40501  11.00000  -1.20000
H36B   2   0.07658   0.65569   0.37534  11.00000  -1.20000
AFIX 0
C37    1   0.35843   0.62410   0.25213  11.00000   0.02642   0.02211 =
       0.01403  -0.00289   0.00314  -0.00171
AFIX 137
H37A   2   0.44654   0.56710   0.21711  11.00000  -1.50000
H37B   2   0.40630   0.71849   0.24898  11.00000  -1.50000
H37C   2   0.23659   0.62661   0.22994  11.00000  -1.50000
AFIX 0
C38    1   0.18205   0.19804   0.43606  11.00000   0.03145   0.02026 =
       0.02036  -0.00232   0.00214  -0.00082
AFIX 137
H38A   2   0.07773   0.19526   0.40134  11.00000  -1.50000
H38B   2   0.14311   0.15746   0.49514  11.00000  -1.50000
H38C   2   0.28862   0.14501   0.41008  11.00000  -1.50000
AFIX 3
H1     2  -0.13001   1.03601   0.65692  11.00000   0.02707
H2     2   0.58069   0.54850   0.85620  11.00000   0.02715
H10    2   0.58669   0.55450   0.95191  11.00000   0.01449
H4     2  -0.12541   1.02831   0.56022  11.00000   0.06146
H5     2   0.23549   1.19771   1.17771  11.00000   0.02292
H6     2   0.60259   0.56450   0.62289  11.00000   0.05425
H13C   2   0.78919   0.69570   0.21571  11.00000   0.04517
H8     2   0.16368   0.40711   0.32671  11.00000   0.04732
H9     2  -0.13051   1.01521   0.88670  11.00000   0.07220
H18    2   0.74008   0.52020   1.09471  11.00000   0.05770
H12    2   0.33309   0.36800   0.30722  11.00000   0.06676
H13    2   0.04469   1.20481   1.17481  11.00000   0.02740
H14    2   0.72959   0.39130   1.08411  11.00000   0.08263
H15A   2  -0.29430   1.12471   0.41341  11.00000   0.08681
H15B   2  -0.33331   0.99361   0.43822  11.00000   0.07637
H14C   2   0.67639   0.76784   0.38072  11.00000   0.07230
H12D   2   0.84469   0.37872   0.27902  11.00000   0.14819
H13D   2   0.88040   0.71792   0.13781  11.00000   0.15080
H14D   2   0.65380   0.86573   0.30046  11.00000   0.15865
H12C   2   0.91473   0.50462   0.25915  11.00000   0.10348
HKLF 4
;
