# Supplementary material for: Bis[(2R,6S)-4-(5-amino-3-carb­oxy-1-cyclo­propyl-6,8-difluoro-4-oxo-1,4-dihydro­quinolin-7-yl)-2,6-dimethyl­piperazin-1-ium] sulfate penta­hydrate
Source: Acta Crystallogr Sect E Struct Rep Online. 2011 Nov 19;67(Pt 12):o3366–7. doi: 10.1107/S160053681104757X (PMC3239011; doi:10.1107/S160053681104757X)
Supplement: Supplementary file 2 [file e-67-o3366-Isup2.hkl]

# 
# h,k,l, Fc-squared, Fo-squared, sigma(Fo-squared) and status flag 
# 
data_I
_shelx_title ' 1 in P1' 
_shelx_refln_list_code          4 
_shelx_F_calc_maximum      133.09 
_exptl_crystal_F_000       512.00 
_reflns_d_resolution_high  0.8255 
 
loop_ 
 _symmetry_equiv_pos_as_xyz 
 'x, y, z' 
 
_cell_length_a     7.1961 
_cell_length_b     9.6892 
_cell_length_c    15.6136 
_cell_angle_alpha  84.760 
_cell_angle_beta   83.045 
_cell_angle_gamma  88.619 
 
_shelx_F_squared_multiplier     1.000 
 
loop_ 
 _refln_index_h 
 _refln_index_k 
 _refln_index_l 
 _refln_F_squared_calc 
 _refln_F_squared_meas 
 _refln_F_squared_sigma 
 _refln_observed_status 
  -2  -4 -18        1.09        8.17      9.53 o 
  -1  -4 -18       40.87       33.61     11.61 o 
   0  -4 -18      211.23      226.37     27.16 o 
  -3  -3 -18      294.62      309.13     33.18 o 
  -2  -3 -18       78.43       96.59     15.19 o 
  -1  -3 -18       26.87       28.45      9.32 o 
   0  -3 -18      510.18      587.59     32.82 o 
   1  -3 -18       62.43       65.71     20.28 o 
  -3  -2 -18       13.10       20.64      9.03 o 
  -2  -2 -18       37.47       31.60     10.18 o 
  -1  -2 -18      198.92      215.91     23.86 o 
   0  -2 -18       70.97       91.87     16.62 o 
   1  -2 -18        2.30        5.23      6.66 o 
  -3  -1 -18       92.60       79.68     13.04 o 
  -2  -1 -18       65.27       66.36     13.69 o 
  -1  -1 -18      148.17      158.44     20.49 o 
   0  -1 -18       29.51       22.43      7.67 o 
   1  -1 -18      202.10      184.52     19.49 o 
  -3   0 -18        7.29       10.53      5.80 o 
  -2   0 -18       11.69       19.13      8.67 o 
  -1   0 -18      361.36      362.30     33.68 o 
   0   0 -18       17.09       12.90      7.17 o 
   1   0 -18       41.90       48.44     11.82 o 
  -3   1 -18       25.64       33.89     12.04 o 
  -2   1 -18        3.50        4.73      8.53 o 
  -1   1 -18        1.54        8.24      7.67 o 
   0   1 -18       47.87       27.30     11.61 o 
   1   1 -18       53.12       54.75     18.06 o 
  -2   2 -18       46.03       44.86     14.62 o 
  -1   2 -18      106.83      105.19     14.90 o 
  -1  -6 -17       87.47      104.55     18.99 o 
  -3  -5 -17       28.53       36.98     11.61 o 
  -2  -5 -17       15.43       14.62      9.03 o 
  -1  -5 -17        3.80        2.58      6.95 o 
   0  -5 -17      178.81      178.36     19.28 o 
   1  -5 -17        5.83        8.81      8.74 o 
  -4  -4 -17       20.57       22.51      6.85 o 
  -3  -4 -17        1.51        5.80      9.17 o 
  -2  -4 -17       19.23       21.78     10.10 o 
  -1  -4 -17      116.03      112.65     17.27 o 
   0  -4 -17       37.78       39.34     11.25 o 
   1  -4 -17       11.43       14.62      7.88 o 
   2  -4 -17       31.31       12.97      9.46 o 
  -4  -3 -17       26.49       29.24     10.68 o 
  -3  -3 -17       26.81       39.27     11.68 o 
  -2  -3 -17       57.10       55.75     14.83 o 
  -1  -3 -17       43.33       49.23     12.04 o 
   0  -3 -17       13.27       17.20      8.67 o 
   1  -3 -17        6.42        5.09      8.89 o 
   2  -3 -17       32.06       38.69      7.99 o 
  -4  -2 -17      250.52      259.33     20.42 o 
  -3  -2 -17        6.17        9.89      9.39 o 
  -2  -2 -17       23.36       28.59     12.90 o 
  -1  -2 -17      103.93      104.48     20.06 o 
   0  -2 -17       69.28       74.95     12.61 o 
   1  -2 -17        2.37        3.37      5.88 o 
   2  -2 -17      120.73      127.41     14.02 o 
  -4  -1 -17       24.42       23.07      8.46 o 
  -3  -1 -17      116.59      123.75     16.84 o 
  -2  -1 -17       66.19       62.49     13.19 o 
  -1  -1 -17       47.53       51.24     11.90 o 
   0  -1 -17      122.54      136.65     19.49 o 
   1  -1 -17      147.98      163.45     18.63 o 
   2  -1 -17      160.81      172.17     14.40 o 
  -4   0 -17      143.20      157.07     16.48 o 
  -3   0 -17      100.92      110.42     15.48 o 
  -2   0 -17       87.55       99.82     14.98 o 
  -1   0 -17       30.33       45.50     11.11 o 
   0   0 -17       66.68       64.64     11.39 o 
   1   0 -17       32.42       34.76      6.74 o 
   2   0 -17      159.84      166.83     12.33 o 
  -4   1 -17       28.16       24.58      8.60 o 
  -3   1 -17       11.02       11.47      7.24 o 
  -2   1 -17      178.75      153.13     28.59 o 
  -1   1 -17       78.29       91.79     14.69 o 
   0   1 -17       53.57       47.37     11.54 o 
   1   1 -17      222.54      221.57     19.21 o 
   2   1 -17       50.60       46.19     11.30 o 
  -4   2 -17       18.47       17.34      8.81 o 
  -3   2 -17       54.21       56.61     11.25 o 
  -2   2 -17        2.26        4.73      6.52 o 
   0   2 -17        4.92        5.52      7.74 o 
   1   2 -17        3.81        8.53      7.24 o 
   2   2 -17       37.07       28.15     11.07 o 
  -3   3 -17       47.35       56.25     11.32 o 
  -2   3 -17      119.48      109.64     15.05 o 
  -1   3 -17       10.99        7.60      6.23 o 
   0   3 -17       20.47       24.15     10.10 o 
   1   3 -17       20.38       13.97     18.27 o 
  -1   4 -17       11.32       21.93      9.10 o 
   0   4 -17      137.16      152.34     21.50 o 
  -1  -7 -16      338.65      379.79     40.56 o 
   0  -7 -16       90.30       79.11     16.05 o 
  -3  -6 -16      167.99      198.56     21.21 o 
  -2  -6 -16       25.60       21.28     11.18 o 
  -1  -6 -16      461.93      410.96     37.84 o 
   0  -6 -16       24.61       29.38     10.75 o 
   1  -6 -16       19.42       17.99     12.83 o 
  -4  -5 -16       25.73       26.07      6.04 o 
  -3  -5 -16       98.65      106.63     17.70 o 
  -1  -5 -16        1.42       -3.15      7.52 o 
   0  -5 -16       59.38       59.26     12.83 o 
   1  -5 -16        5.87        8.17      6.59 o 
   2  -5 -16       28.09       21.57      9.67 o 
  -4  -4 -16       32.04       32.32      9.46 o 
  -3  -4 -16       12.89       15.48      8.89 o 
  -2  -4 -16       34.63       45.22     11.82 o 
  -1  -4 -16       18.40       17.05     10.89 o 
   0  -4 -16       67.20       75.24     12.97 o 
   1  -4 -16       52.19       47.72     10.68 o 
   2  -4 -16       60.47       66.50     13.04 o 
   3  -4 -16       32.74       39.39     13.43 o 
  -5  -3 -16       44.02       42.06      7.64 o 
  -4  -3 -16       34.52       36.76      9.24 o 
  -3  -3 -16       11.80       15.84      8.89 o 
  -2  -3 -16       23.79       28.16      9.82 o 
  -1  -3 -16       65.82       69.08     13.19 o 
   0  -3 -16       45.97       42.13     10.03 o 
   1  -3 -16      136.39      125.19     18.70 o 
   2  -3 -16       43.82       48.11     10.90 o 
   3  -3 -16        6.91        5.45      4.49 o 
  -5  -2 -16      275.33      301.46     22.64 o 
  -4  -2 -16       19.07       14.55      8.38 o 
  -3  -2 -16       14.71       21.28      8.53 o 
  -2  -2 -16       57.46       44.57     37.69 o 
  -1  -2 -16      157.68      150.05     49.59 o 
   0  -2 -16       35.47       32.82     19.85 o 
   1  -2 -16        1.82        5.16      5.80 o 
   2  -2 -16       67.87       69.90      9.51 o 
   3  -2 -16       47.64       52.24     10.76 o 
  -5  -1 -16       22.83       18.70      9.10 o 
  -4  -1 -16       37.76       37.84      9.96 o 
  -3  -1 -16      195.23      194.26     23.86 o 
  -2  -1 -16       51.09       51.74     10.96 o 
  -1  -1 -16      130.02      117.30     17.41 o 
   0  -1 -16       53.29       68.65     12.11 o 
   1  -1 -16       55.41       61.19      7.71 o 
   2  -1 -16        2.24        4.32      3.50 o 
   3  -1 -16       25.51       25.90      8.35 o 
  -5   0 -16       86.05       82.84     12.97 o 
  -4   0 -16       10.30       19.56     11.11 o 
  -3   0 -16        2.22        3.08      6.31 o 
  -2   0 -16      208.62      210.17     19.42 o 
  -1   0 -16       40.52       24.29      8.81 o 
   0   0 -16       58.15       55.82     11.68 o 
   1   0 -16       11.58        8.67      4.15 o 
   2   0 -16      138.26      110.78     16.41 o 
   3   0 -16      143.72      144.02     17.72 o 
  -5   1 -16       62.50       60.62     21.07 o 
  -4   1 -16       17.78       12.90      7.02 o 
  -3   1 -16      255.58      232.82     26.94 o 
  -2   1 -16       71.77       78.32     12.76 o 
  -1   1 -16       18.39       12.97      8.17 o 
   0   1 -16       29.41       20.71      9.24 o 
   1   1 -16       13.40       11.82      6.16 o 
   2   1 -16       22.26       26.67      7.61 o 
   3   1 -16      149.65      190.96     16.34 o 
  -4   2 -16       23.40       14.76      7.38 o 
  -3   2 -16       54.45       63.78     12.47 o 
  -2   2 -16       26.83       29.24     27.59 o 
  -1   2 -16       12.68       16.41     10.25 o 
   0   2 -16      100.91       77.25     20.28 o 
   1   2 -16       65.41       51.66     10.64 o 
   2   2 -16       55.52       64.77     11.40 o 
   3   2 -16      193.53      203.23     16.77 o 
  -3   3 -16       55.57       65.57     15.12 o 
  -2   3 -16      126.07      121.68     16.84 o 
  -1   3 -16       60.32       67.22     12.40 o 
   0   3 -16       21.32       36.83     15.76 o 
   1   3 -16       36.32       39.27     11.90 o 
   2   3 -16       63.42       62.43     14.81 o 
  -3   4 -16       29.12       13.69     25.01 o 
  -2   4 -16      152.91      186.96     21.86 o 
  -1   4 -16       95.01       95.95     15.33 o 
   0   4 -16       45.35       52.96     12.47 o 
   1   4 -16      106.39      111.71     15.19 o 
   2   4 -16       49.44       56.04     17.34 o 
  -2   5 -16       78.14       79.33     13.26 o 
  -1   5 -16       68.62       94.52     14.55 o 
   0   5 -16       27.87       33.03     10.68 o 
  -2  -7 -15       79.40       96.09     16.77 o 
  -1  -7 -15       16.20       26.23     11.18 o 
   0  -7 -15       62.11       69.58     14.55 o 
   1  -7 -15       67.49       88.78     16.19 o 
  -4  -6 -15       15.81       13.95      6.30 o 
  -3  -6 -15       60.65       64.42     13.22 o 
  -2  -6 -15      220.10      240.77     25.65 o 
  -1  -6 -15        5.53        6.23     11.61 o 
   0  -6 -15       17.00       15.19      8.74 o 
   1  -6 -15       39.38       40.34     12.11 o 
   2  -6 -15       48.52       39.77     11.97 o 
  -5  -5 -15       54.83       52.56      9.03 o 
  -4  -5 -15       24.44       29.93      6.72 o 
  -3  -5 -15       11.88       13.01      4.66 o 
  -2  -5 -15       82.28       88.35     13.97 o 
  -1  -5 -15       31.14       31.24     10.53 o 
   0  -5 -15      174.92      155.64     18.13 o 
   1  -5 -15       56.90       61.27     12.54 o 
   2  -5 -15       73.56       75.31     14.47 o 
   3  -5 -15       35.14       25.29      8.44 o 
  -5  -4 -15      107.86      127.41     16.19 o 
  -4  -4 -15      267.80      285.71     17.28 o 
  -3  -4 -15       10.59       16.22      6.05 o 
  -2  -4 -15        7.79       10.78      3.64 o 
  -1  -4 -15       91.46       95.66     14.12 o 
   0  -4 -15      147.29      143.03     18.06 o 
   1  -4 -15       11.75       18.42      8.53 o 
   2  -4 -15       79.44       82.43     11.30 o 
   3  -4 -15       17.62       19.32      7.98 o 
  -5  -3 -15      103.13       94.74      9.31 o 
  -4  -3 -15       69.97       62.20     10.89 o 
  -3  -3 -15      112.18      128.27     18.77 o 
  -2  -3 -15      343.43      306.05     25.73 o 
  -1  -3 -15      135.99      119.60     18.49 o 
   0  -3 -15        6.23       11.11      8.46 o 
   1  -3 -15       86.64       81.05     13.40 o 
   2  -3 -15      158.56      163.34     13.00 o 
   3  -3 -15       37.37       39.61      9.11 o 
   4  -3 -15       74.07       91.31     14.19 o 
  -6  -2 -15      115.41       94.16     14.69 o 
  -5  -2 -15       12.67       12.97      7.09 o 
  -4  -2 -15       95.25       90.79     12.68 o 
  -3  -2 -15       74.40       65.28     12.40 o 
  -2  -2 -15       64.20       78.68     30.67 o 
  -1  -2 -15      113.35      113.86     15.19 o 
   0  -2 -15      390.72      401.21     23.79 o 
   1  -2 -15      187.14      174.26     12.99 o 
   2  -2 -15      207.03      211.75     15.00 o 
   3  -2 -15       83.16       83.68     11.92 o 
   4  -2 -15       39.26       34.27      8.34 o 
  -6  -1 -15       66.27       71.51     18.06 o 
  -5  -1 -15      107.30      101.04     14.12 o 
  -4  -1 -15       27.16       25.73      8.67 o 
  -3  -1 -15      406.95      395.77     29.59 o 
  -2  -1 -15      115.35      116.52     18.27 o 
  -1  -1 -15        3.07        5.66      6.81 o 
   0  -1 -15       23.78       22.57      9.39 o 
   1  -1 -15       49.17       45.00      7.02 o 
   2  -1 -15       35.65       30.27     11.14 o 
   3  -1 -15       72.84       78.33     13.75 o 
   4  -1 -15       31.51       29.59     23.43 o 
  -5   0 -15       58.28       58.26     10.32 o 
  -4   0 -15       22.28       28.30      9.60 o 
  -3   0 -15        0.74        5.66      6.45 o 
  -2   0 -15      114.99      111.93     15.05 o 
  -1   0 -15      125.44      134.72     14.98 o 
   0   0 -15       47.38       55.10     11.11 o 
   1   0 -15      381.49      391.23     20.20 o 
   2   0 -15      361.55      350.51     15.37 o 
   3   0 -15      178.15      195.20     16.57 o 
   4   0 -15       52.08       68.14     12.62 o 
  -5   1 -15       90.46      103.83     15.48 o 
  -3   1 -15      207.87      226.15     21.64 o 
  -2   1 -15       88.66       80.26     13.04 o 
  -1   1 -15       21.14       31.03      9.03 o 
   0   1 -15       75.06       60.55     12.47 o 
   1   1 -15        7.41        9.29      5.24 o 
   2   1 -15       68.17       67.62     10.88 o 
   3   1 -15       51.86       56.71     11.09 o 
   4   1 -15      122.90      147.69     17.34 o 
  -5   2 -15       45.32       41.78     11.54 o 
  -4   2 -15      342.92      328.05     34.32 o 
  -3   2 -15       24.91       42.64     10.39 o 
  -2   2 -15       88.15       81.47     12.83 o 
  -1   2 -15        4.90        6.02      6.66 o 
   0   2 -15       60.27       80.26     13.61 o 
   1   2 -15      210.55      196.37     11.43 o 
   2   2 -15       23.71       28.78      8.85 o 
   3   2 -15       20.68       16.42      6.23 o 
   4   2 -15       81.85       92.80     22.72 o 
  -5   3 -15        6.95        1.65      3.94 o 
  -4   3 -15      106.91      116.44     14.19 o 
  -3   3 -15       61.07       61.98     15.12 o 
  -2   3 -15       60.15       65.28     11.90 o 
  -1   3 -15       45.41       44.36     10.61 o 
   0   3 -15      242.27      230.09     19.63 o 
   1   3 -15        9.80       10.17      5.18 o 
   2   3 -15      160.81      164.87     13.24 o 
   3   3 -15        1.73        2.92      3.22 o 
  -4   4 -15       46.77       81.55     12.47 o 
  -3   4 -15      124.09      127.34     37.91 o 
  -2   4 -15       41.92       48.80     10.96 o 
  -1   4 -15       40.28       37.48     10.03 o 
   0   4 -15       28.94       28.73      9.10 o 
   1   4 -15       52.87       61.91     12.54 o 
   2   4 -15       52.99       61.84     13.26 o 
   3   4 -15        0.39        6.74      5.48 o 
  -2   5 -15      288.51      300.39     28.66 o 
  -1   5 -15      217.79      257.18     26.44 o 
   0   5 -15       78.38      104.41     16.55 o 
   1   5 -15      186.93      196.49     22.93 o 
   2   5 -15       21.91       25.01     12.83 o 
  -2   6 -15       49.51       66.64     18.34 o 
  -1   6 -15       13.81       14.98      8.38 o 
   0   6 -15       17.09       24.65      9.53 o 
  -3  -8 -14       97.50      111.00     40.99 o 
  -2  -8 -14       38.00       43.64     18.99 o 
  -1  -8 -14       29.19       25.37     21.00 o 
   0  -8 -14       28.53       32.17     26.30 o 
   1  -8 -14       13.89       11.25     13.69 o 
  -4  -7 -14       78.14       66.11     10.17 o 
  -3  -7 -14       13.68       10.42      4.89 o 
  -2  -7 -14      289.68      284.48     27.23 o 
  -1  -7 -14       51.10       64.85     13.54 o 
   0  -7 -14       46.83       68.93     15.05 o 
   1  -7 -14      184.96      181.87     21.64 o 
   2  -7 -14        5.47       10.89      8.53 o 
  -5  -6 -14       38.55       36.74     17.80 o 
  -4  -6 -14      173.98      180.04     14.24 o 
  -3  -6 -14       70.10       65.48      7.37 o 
  -2  -6 -14      205.67      227.59     23.79 o 
  -1  -6 -14       73.03       50.81     13.11 o 
   0  -6 -14       19.37       29.74      9.82 o 
   1  -6 -14      146.68      158.79     22.07 o 
   2  -6 -14        6.68        8.81     11.47 o 
   3  -6 -14       53.73       36.62      8.18 o 
  -5  -5 -14       57.42       60.29      8.12 o 
  -4  -5 -14       64.49       64.78      8.75 o 
  -3  -5 -14       58.45       65.82      7.85 o 
  -2  -5 -14       41.39       44.46      5.45 o 
  -1  -5 -14       73.94       73.95     14.12 o 
   0  -5 -14       35.79       26.94      9.32 o 
   1  -5 -14       27.01       35.97     10.32 o 
   2  -5 -14       61.26       59.33     12.54 o 
   3  -5 -14       18.36       20.00      7.26 o 
   4  -5 -14        8.04        9.38      5.71 o 
  -6  -4 -14      686.66      697.83     28.21 o 
  -5  -4 -14      292.71      328.17     25.55 o 
  -4  -4 -14      130.95      125.67      9.61 o 
  -3  -4 -14        4.90        5.26      4.71 o 
  -2  -4 -14       25.58       21.99      5.04 o 
  -1  -4 -14      100.24       96.58      6.75 o 
   0  -4 -14      119.42      118.16     14.83 o 
   1  -4 -14       37.56       22.64      9.03 o 
   2  -4 -14       17.64       15.51      5.90 o 
   3  -4 -14       21.02       30.80      8.23 o 
   4  -4 -14       80.54       99.62     12.65 o 
  -6  -3 -14      716.49      720.38     31.67 o 
  -5  -3 -14       66.57       63.39      8.40 o 
  -4  -3 -14      621.89      639.62     41.20 o 
  -3  -3 -14      462.25      423.21     25.44 o 
  -2  -3 -14      148.53      135.29     16.19 o 
  -1  -3 -14       86.14       82.91     13.90 o 
   0  -3 -14       10.67       10.39      7.24 o 
   1  -3 -14      368.77      375.49     22.86 o 
   2  -3 -14       39.56       50.17      9.73 o 
   3  -3 -14       35.83       44.20      9.09 o 
   4  -3 -14        9.15       12.99      7.09 o 
  -6  -2 -14      110.40      105.62     15.69 o 
  -5  -2 -14        1.00        4.94      6.74 o 
  -4  -2 -14      842.08      820.27     49.16 o 
  -3  -2 -14       93.46       98.03     12.61 o 
  -2  -2 -14      336.22      329.27     27.59 o 
  -1  -2 -14      912.97      915.50     36.26 o 
   0  -2 -14      105.54       95.16     13.04 o 
   1  -2 -14      182.26      185.61     12.47 o 
   2  -2 -14       49.17       51.93     13.83 o 
   3  -2 -14       25.39       30.31      9.33 o 
   4  -2 -14       80.39       74.09     10.65 o 
  -6  -1 -14       90.78       94.45     13.11 o 
  -5  -1 -14       74.01       58.97      9.60 o 
  -4  -1 -14      253.60      222.35     20.06 o 
  -3  -1 -14      131.91      140.74     15.12 o 
  -2  -1 -14     1593.59     1521.94     53.39 o 
  -1  -1 -14      144.08      136.72     15.05 o 
   0  -1 -14      210.40      209.67     17.91 o 
   1  -1 -14      150.45      151.26     13.10 o 
   2  -1 -14       32.71       30.50      7.59 o 
   3  -1 -14      215.95      191.46     16.98 o 
   4  -1 -14       18.17       18.97      5.74 o 
   5  -1 -14      108.57      113.19     16.42 o 
  -5   0 -14       22.57       18.34      6.38 o 
  -4   0 -14       66.29       62.49     11.25 o 
  -3   0 -14      120.72      116.52     13.11 o 
  -2   0 -14       58.38       47.51      9.89 o 
  -1   0 -14      224.45      214.19     16.55 o 
   0   0 -14      187.88      176.14     16.70 o 
   1   0 -14      478.95      476.28     23.19 o 
   2   0 -14        3.88        7.05      3.91 o 
   3   0 -14       39.88       36.67      8.91 o 
   4   0 -14        4.41        7.92      4.55 o 
   5   0 -14       25.48       24.24      7.70 o 
  -5   1 -14      226.00      206.30     23.65 o 
  -4   1 -14      171.20      188.39     18.70 o 
  -3   1 -14      181.44      173.20     18.56 o 
  -2   1 -14       73.78       71.66     10.96 o 
  -1   1 -14       20.01       26.80      8.74 o 
   0   1 -14       72.83       65.57     11.82 o 
   1   1 -14      145.94      138.44     14.62 o 
   2   1 -14       39.26       43.72      8.73 o 
   4   1 -14      200.65      212.46     15.06 o 
  -5   2 -14      237.53      236.83     20.57 o 
  -4   2 -14       20.78       11.68     11.18 o 
  -3   2 -14      160.89      144.39     13.90 o 
  -2   2 -14       39.46       45.29     10.53 o 
  -1   2 -14       70.27       58.47     24.01 o 
   0   2 -14      154.23      166.65     10.57 o 
   1   2 -14       15.97       11.83      4.48 o 
   2   2 -14      153.64      156.16     14.50 o 
   3   2 -14       22.08       17.12      6.54 o 
   4   2 -14       11.68       11.01      5.61 o 
  -5   3 -14        3.87        6.16      7.24 o 
  -4   3 -14       11.57       11.54      6.31 o 
  -3   3 -14      215.20      187.67     25.80 o 
  -2   3 -14      150.76      155.93     17.34 o 
  -1   3 -14        7.76       16.41      9.75 o 
   0   3 -14       27.91       27.49      6.89 o 
   1   3 -14        1.88        5.14      3.52 o 
   2   3 -14       94.75       83.40     11.13 o 
   3   3 -14      198.49      200.48     19.89 o 
   4   3 -14       21.70       25.95     11.58 o 
  -5   4 -14       20.88       23.58      9.10 o 
  -4   4 -14      134.11      130.06     14.83 o 
  -3   4 -14      168.34      138.23     18.63 o 
  -2   4 -14      173.90      176.64     17.27 o 
  -1   4 -14        6.11        6.45      6.81 o 
   0   4 -14       53.62       43.42     10.53 o 
   1   4 -14       39.81       28.38      9.82 o 
   2   4 -14       43.04       43.36     10.34 o 
   3   4 -14       22.86       25.36      9.52 o 
  -4   5 -14       40.09       34.40      9.60 o 
  -3   5 -14      177.73      170.40     18.27 o 
  -2   5 -14       26.44       29.88      8.17 o 
  -1   5 -14      132.87      134.86     19.63 o 
   0   5 -14       78.66       83.77     15.33 o 
   1   5 -14       42.33       38.05      9.24 o 
   2   5 -14        2.83       10.53      7.38 o 
   3   5 -14       10.27       17.56     10.32 o 
  -3   6 -14      155.27      178.64     17.91 o 
  -2   6 -14      101.06       98.24     15.41 o 
  -1   6 -14       54.80       77.03     14.26 o 
   0   6 -14      109.88       94.59     15.69 o 
   1   6 -14        4.40       -1.07      6.88 o 
   2   6 -14       25.06       17.13     11.90 o 
  -1   7 -14       16.80       29.24     11.04 o 
   0   7 -14       74.78       97.17     16.77 o 
  -2  -9 -13       34.66       37.91     22.07 o 
  -1  -9 -13       28.21       34.25     25.15 o 
   0  -9 -13       12.03       10.25     17.05 o 
  -4  -8 -13       52.43       50.15     13.93 o 
  -3  -8 -13       38.13       31.78      7.16 o 
  -2  -8 -13       98.45       89.50     30.74 o 
  -1  -8 -13       59.47       68.43     43.28 o 
   0  -8 -13       60.89       43.71     28.95 o 
   1  -8 -13       82.80       73.52     13.76 o 
   2  -8 -13        2.92        2.01      7.17 o 
  -5  -7 -13       15.62       12.54      7.24 o 
  -4  -7 -13      302.12      296.14     19.51 o 
  -3  -7 -13       64.85       69.10      8.50 o 
  -1  -7 -13       92.32      107.56     16.12 o 
   0  -7 -13       52.25       57.54     12.40 o 
   1  -7 -13      161.78      149.76     21.78 o 
   2  -7 -13        9.53       20.21      8.60 o 
   3  -7 -13       39.10       36.47     12.11 o 
  -5  -6 -13       51.97       54.68      9.34 o 
  -4  -6 -13       43.51       48.19     14.31 o 
  -3  -6 -13       38.11       37.30      6.44 o 
  -2  -6 -13      143.49      123.63      9.46 o 
  -1  -6 -13      686.36      501.82     38.48 o 
   0  -6 -13      888.58      504.33     36.12 o 
   1  -6 -13       97.86      116.37     15.69 o 
   3  -6 -13       67.62       71.00     11.02 o 
   4  -6 -13       96.32       95.11     13.55 o 
  -6  -5 -13       78.82       80.39     11.72 o 
  -5  -5 -13       40.87       33.75      6.86 o 
  -4  -5 -13      118.89      125.10     12.44 o 
  -3  -5 -13      163.14      156.47     10.36 o 
  -2  -5 -13       42.41       44.07      5.83 o 
  -1  -5 -13      150.29      143.05      7.54 o 
   0  -5 -13      628.21      577.56     39.84 o 
   1  -5 -13      351.56      318.30     21.21 o 
   2  -5 -13      222.04      201.23     14.74 o 
   3  -5 -13       51.74       48.56      9.19 o 
   4  -5 -13       57.83       60.67     10.94 o 
  -6  -4 -13      694.05      724.94     30.06 o 
  -5  -4 -13       10.63       11.32      5.03 o 
  -4  -4 -13      685.22      712.11     32.07 o 
  -3  -4 -13       12.35       11.75      4.79 o 
  -2  -4 -13       15.26       14.27      4.37 o 
  -1  -4 -13       98.30       87.98      6.76 o 
   0  -4 -13        2.23        6.16      6.31 o 
   1  -4 -13        7.11        2.65      5.45 o 
   2  -4 -13       89.80       73.60      9.75 o 
   3  -4 -13      117.91      106.73     12.43 o 
   4  -4 -13      141.96      130.13     17.61 o 
   5  -4 -13      240.47      245.12     22.03 o 
  -6  -3 -13      393.40      423.58     26.53 o 
  -5  -3 -13       14.96       17.64      6.11 o 
  -4  -3 -13     1386.06     1411.37     40.77 o 
  -3  -3 -13      278.91      315.94     25.65 o 
  -2  -3 -13      396.45      361.73     22.86 o 
  -1  -3 -13       74.16       64.49     10.68 o 
   0  -3 -13       16.99       23.79      6.66 o 
   1  -3 -13       95.76       98.75     11.98 o 
   2  -3 -13      197.47      199.86     14.13 o 
   3  -3 -13       92.02      104.34     13.76 o 
   4  -3 -13      275.10      263.77     31.03 o 
   5  -3 -13       77.55       90.50     11.33 o 
  -6  -2 -13      365.94      386.45     28.09 o 
  -5  -2 -13      465.52      472.94     24.36 o 
  -4  -2 -13     1524.34     1598.33     43.28 o 
  -3  -2 -13      181.73      181.87     16.34 o 
  -2  -2 -13     2959.77     2931.02     74.31 o 
  -1  -2 -13      355.53      371.62     22.29 o 
   0  -2 -13      142.59      142.03     17.34 o 
   1  -2 -13      658.80      681.65     25.28 o 
   2  -2 -13      222.93      246.73     20.17 o 
   3  -2 -13       62.83       63.85     12.68 o 
   4  -2 -13       35.36       40.09     11.50 o 
   5  -2 -13      100.80       95.70     12.17 o 
  -6  -1 -13       35.65       32.68      7.67 o 
  -5  -1 -13       15.03       22.93      8.96 o 
  -4  -1 -13      153.00      136.22     13.33 o 
  -3  -1 -13       12.47       15.12      9.46 o 
  -2  -1 -13      948.30      963.65     36.04 o 
  -1  -1 -13      820.95      828.36     49.37 o 
   0  -1 -13     4076.17     4060.49     96.59 o 
   1  -1 -13     1788.43     1761.68     36.96 o 
   2  -1 -13       18.89       21.80      5.84 o 
   3  -1 -13        2.52        6.59      5.86 o 
   4  -1 -13       46.15       52.98      8.19 o 
   5  -1 -13       38.17       29.42      7.29 o 
  -6   0 -13        9.86        2.08      3.87 o 
  -5   0 -13       71.86       82.62     11.75 o 
  -4   0 -13      486.65      485.91     33.11 o 
  -3   0 -13      640.46      676.52     29.81 o 
  -2   0 -13      545.05      535.71     25.94 o 
  -1   0 -13      194.94      190.47     15.55 o 
   0   0 -13     3664.20     3556.67     86.56 o 
   1   0 -13      351.48      345.54     14.26 o 
   2   0 -13      724.75      711.98     21.86 o 
   3   0 -13      190.34      184.29     13.92 o 
   4   0 -13       37.80       40.84      8.87 o 
   5   0 -13        9.56       12.68      6.88 o 
  -5   1 -13       26.65       26.16     11.32 o 
  -4   1 -13      225.35      219.77     17.20 o 
  -3   1 -13      202.88      175.92     15.12 o 
  -2   1 -13        7.06        9.60      6.38 o 
  -1   1 -13       84.31       78.54     12.11 o 
   0   1 -13       14.15       17.54      7.07 o 
   1   1 -13      188.98      185.51     10.74 o 
   2   1 -13     1075.45     1113.42     45.60 o 
   3   1 -13      279.90      301.99     17.46 o 
   4   1 -13      206.49      200.43     17.42 o 
   5   1 -13       39.73       36.78      8.01 o 
  -5   2 -13      136.24      129.41     16.62 o 
  -4   2 -13       99.69       86.42     11.39 o 
  -3   2 -13      439.01      419.56     29.67 o 
  -2   2 -13        3.76        0.64      5.66 o 
  -1   2 -13      527.93      491.00     25.01 o 
   0   2 -13      175.01      167.15     11.45 o 
   1   2 -13       10.16        8.92      5.42 o 
   2   2 -13      173.38      159.66     13.89 o 
   3   2 -13       69.71       67.47      9.97 o 
   4   2 -13      495.71      513.46     33.97 o 
   5   2 -13       45.18       36.71      8.63 o 
  -5   3 -13      286.39      278.82     28.88 o 
  -4   3 -13      215.54      216.12     19.13 o 
  -3   3 -13      601.38      524.03     27.37 o 
  -2   3 -13      157.05      135.15     14.12 o 
  -1   3 -13        6.43       16.91      6.74 o 
   0   3 -13       98.20       79.42      9.54 o 
   1   3 -13       80.32       74.42      8.94 o 
   2   3 -13       29.13       39.84      9.96 o 
   3   3 -13       64.21       59.51     10.24 o 
   4   3 -13      123.13      114.66     12.63 o 
  -5   4 -13       13.19       13.69      6.23 o 
  -4   4 -13      314.99      339.73     35.04 o 
  -3   4 -13      255.82      247.00     21.07 o 
  -2   4 -13      107.39      105.41     15.41 o 
  -1   4 -13     1362.17     1293.42     40.77 o 
   0   4 -13        5.13        5.23      7.02 o 
   1   4 -13      280.93      219.87     13.08 o 
   2   4 -13       10.79       25.65      8.60 o 
   3   4 -13       31.87       33.78      9.50 o 
   4   4 -13       81.87       88.15     13.61 o 
  -5   5 -13       22.89       20.78      8.81 o 
  -4   5 -13      107.94       97.38     13.19 o 
  -3   5 -13       39.39       38.70      9.67 o 
  -2   5 -13       83.89       69.72     23.15 o 
  -1   5 -13      176.67      172.34     19.71 o 
   0   5 -13      183.15      166.75     18.49 o 
   1   5 -13      189.22      157.58     16.41 o 
   2   5 -13        1.74        1.93      5.88 o 
   3   5 -13      109.02       85.44     13.29 o 
  -3   6 -13       52.61       59.62     10.53 o 
  -2   6 -13      495.60      497.74     37.19 o 
  -1   6 -13       72.95       68.36     13.33 o 
   0   6 -13       44.44       71.87     12.97 o 
   1   6 -13      177.85      159.80     19.42 o 
   2   6 -13       24.49       28.02     10.39 o 
   3   6 -13      150.82      159.37     24.08 o 
  -3   7 -13       24.77       23.72      8.46 o 
  -2   7 -13      182.36      192.19     18.56 o 
  -1   7 -13      135.46      158.79     25.08 o 
   0   7 -13       39.51       59.05     13.97 o 
   1   7 -13        8.95       17.91      9.96 o 
  -3  -9 -12       10.40       12.61      7.74 o 
  -2  -9 -12       13.73       12.11      9.89 o 
  -1  -9 -12       33.84       32.03     23.72 o 
   0  -9 -12       20.41       11.04      8.24 o 
   1  -9 -12      110.66      130.13     53.31 o 
  -4  -8 -12      140.47      146.14     14.26 o 
  -3  -8 -12      163.80      201.88     24.29 o 
  -2  -8 -12       26.25       27.59     21.86 o 
  -1  -8 -12      156.84      174.34     23.79 o 
   0  -8 -12      434.06      411.39     52.53 o 
   1  -8 -12       29.33       32.25     24.08 o 
   2  -8 -12       92.70       80.76     32.17 o 
   3  -8 -12      413.07      460.47     28.02 o 
  -5  -7 -12       63.74       63.25     11.22 o 
  -4  -7 -12       11.54        7.31      5.84 o 
  -3  -7 -12       79.90       91.97     10.36 o 
  -2  -7 -12       88.21       86.10      8.89 o 
  -1  -7 -12       13.98       25.87     17.56 o 
   0  -7 -12      302.44      287.20     25.73 o 
   1  -7 -12      228.63      228.80     19.92 o 
   2  -7 -12      280.42      265.28     31.82 o 
   3  -7 -12       43.14       41.13     11.18 o 
   4  -7 -12       62.60       43.68     23.89 o 
  -6  -6 -12       74.96       55.13     26.55 o 
  -5  -6 -12       71.07       76.12      9.78 o 
  -4  -6 -12       28.75       25.80      7.38 o 
  -3  -6 -12       81.34       72.38      8.05 o 
  -2  -6 -12       52.14       44.94      5.46 o 
  -1  -6 -12      158.09      134.07     12.93 o 
   0  -6 -12      366.31      379.28     31.46 o 
   1  -6 -12      283.87      277.17     22.50 o 
   2  -6 -12        8.41        8.38      7.17 o 
   3  -6 -12       11.04       14.19      6.10 o 
   4  -6 -12      109.89      112.21     11.90 o 
  -6  -5 -12       82.51       84.69     10.47 o 
  -5  -5 -12       12.32       10.76      4.80 o 
  -4  -5 -12       28.65       29.18      5.90 o 
  -3  -5 -12       91.65      101.38      8.54 o 
  -2  -5 -12      355.16      399.91     16.05 o 
  -1  -5 -12      123.37      109.56     14.98 o 
   0  -5 -12      366.20      387.31     24.08 o 
   1  -5 -12       20.78        9.03      6.09 o 
   2  -5 -12     1708.19     1532.97     31.61 o 
   3  -5 -12       77.68       68.25     10.70 o 
   4  -5 -12       73.92       80.16     12.11 o 
   5  -5 -12        8.17        3.18      4.30 o 
  -6  -4 -12       87.09       85.24     13.69 o 
  -5  -4 -12       78.86       77.17      8.59 o 
  -4  -4 -12      134.75      141.62     10.09 o 
  -3  -4 -12       89.87       80.00      7.99 o 
  -2  -4 -12       92.32       92.22      8.33 o 
  -1  -4 -12       24.99       28.44      7.57 o 
   0  -4 -12      123.37      115.44     14.90 o 
   1  -4 -12      319.81      286.49     20.28 o 
   2  -4 -12       35.30       34.14      7.59 o 
   3  -4 -12      151.04      129.80     12.15 o 
   4  -4 -12      267.07      269.27     21.43 o 
   5  -4 -12       49.61       53.90      9.26 o 
  -7  -3 -12       10.29       20.64     11.18 o 
  -6  -3 -12       62.02       56.65      7.66 o 
  -5  -3 -12      142.88      145.86     13.60 o 
  -4  -3 -12       93.55       95.45     11.61 o 
  -3  -3 -12      126.11      132.57     16.05 o 
  -2  -3 -12       18.58       18.85      7.09 o 
  -1  -3 -12      151.55      150.70     14.33 o 
   0  -3 -12      442.90      441.70     30.60 o 
   1  -3 -12       32.27       44.64      9.38 o 
   2  -3 -12       78.51       92.85     11.68 o 
   3  -3 -12      125.08      125.74     10.05 o 
   4  -3 -12      149.55      137.01     11.78 o 
   5  -3 -12       19.64       14.43      6.03 o 
  -7  -2 -12       70.51       58.62     12.04 o 
  -6  -2 -12      134.94      140.52     18.20 o 
  -5  -2 -12       10.22        9.67      5.59 o 
  -4  -2 -12      127.62      126.19     13.33 o 
  -3  -2 -12       54.40       56.04     10.03 o 
  -2  -2 -12     1985.31     1944.29    101.83 o 
  -1  -2 -12      223.29      237.04     16.55 o 
   0  -2 -12     1155.74     1108.05     33.11 o 
   1  -2 -12      461.53      431.62     20.84 o 
   2  -2 -12       93.31       86.48     11.56 o 
   3  -2 -12      722.08      719.58     32.35 o 
   4  -2 -12       75.60       67.73     11.36 o 
   5  -2 -12      237.68      252.13     17.60 o 
  -6  -1 -12      258.92      287.20     29.95 o 
  -5  -1 -12       58.84       60.34      9.75 o 
  -4  -1 -12      108.69       98.89     11.39 o 
  -3  -1 -12       74.05       76.46     32.68 o 
  -2  -1 -12      850.00      824.35     47.87 o 
  -1  -1 -12       75.33       75.67     11.90 o 
   0  -1 -12     2083.00     2067.83     44.36 o 
   1  -1 -12      302.20      302.27     16.28 o 
   2  -1 -12       40.27       48.02      7.26 o 
   3  -1 -12       13.01       15.69      6.09 o 
   4  -1 -12       13.88       17.80      6.46 o 
   5  -1 -12        7.81        7.01      3.77 o 
   6  -1 -12       19.81       27.30     12.83 o 
  -6   0 -12       42.41       39.56      7.09 o 
  -5   0 -12      115.90      118.31     13.76 o 
  -4   0 -12      383.58      410.17     20.92 o 
  -3   0 -12      194.53      189.03     15.26 o 
  -2   0 -12      626.06      615.47     38.05 o 
  -1   0 -12      236.49      201.14     20.21 o 
   0   0 -12      887.24      878.77     21.10 o 
   1   0 -12      289.55      283.18     15.33 o 
   2   0 -12     4994.32     5073.04     65.17 o 
   3   0 -12      475.61      501.51     26.96 o 
   4   0 -12      451.97      460.19     24.53 o 
   5   0 -12       10.16        7.55      5.56 o 
   6   0 -12       23.36       20.92     27.95 o 
  -5   1 -12       51.24       56.97      8.67 o 
  -4   1 -12       68.83       79.97     10.18 o 
  -3   1 -12      105.17       93.08     11.90 o 
  -2   1 -12       49.72       54.10      8.89 o 
  -1   1 -12      122.13      117.52     14.26 o 
   0   1 -12      131.86      115.86     11.07 o 
   1   1 -12      154.43      170.79     12.60 o 
   2   1 -12     1133.60     1132.72     28.89 o 
   3   1 -12      248.45      239.17     16.98 o 
   4   1 -12      771.11      801.75     46.15 o 
   5   1 -12      178.73      178.43     14.96 o 
  -5   2 -12       99.11       93.44     11.32 o 
  -4   2 -12       70.41       71.51     10.32 o 
  -3   2 -12      173.62      175.99     14.76 o 
  -2   2 -12       65.37       83.41     18.63 o 
  -1   2 -12       27.69       24.36      7.67 o 
   0   2 -12       51.94       54.34      5.34 o 
   1   2 -12      538.92      550.54     19.15 o 
   2   2 -12      171.48      165.39     12.53 o 
   3   2 -12      112.48      106.35     11.96 o 
   4   2 -12      800.46      817.19     24.03 o 
   5   2 -12      297.96      289.86     26.33 o 
  -5   3 -12       52.18       49.37      9.17 o 
  -4   3 -12       51.26       53.17     14.33 o 
  -3   3 -12       70.40       58.33      9.10 o 
  -2   3 -12       22.31       19.92      7.60 o 
  -1   3 -12      185.40      159.01     17.34 o 
   0   3 -12      372.44      375.65     15.01 o 
   1   3 -12      223.50      239.58     11.26 o 
   2   3 -12      178.80      179.13     13.01 o 
   3   3 -12      102.11       76.94     10.45 o 
   4   3 -12       35.19       31.69      7.57 o 
   5   3 -12       53.17       66.64     11.59 o 
  -5   4 -12       12.20       12.68      5.59 o 
  -4   4 -12       83.05       77.68     10.25 o 
  -3   4 -12       93.67       79.61     12.97 o 
  -2   4 -12      393.47      386.88     28.59 o 
  -1   4 -12      551.18      469.43     24.87 o 
   0   4 -12        6.08        4.93      3.23 o 
   1   4 -12      284.26      236.77     14.57 o 
   2   4 -12       69.61       63.69      8.76 o 
   3   4 -12       93.97      105.21     13.07 o 
   4   4 -12       28.74       29.81      7.73 o 
   5   4 -12       11.45       23.64      7.52 o 
  -5   5 -12      122.08      127.77     14.90 o 
  -4   5 -12      192.62      178.79     21.28 o 
  -3   5 -12       11.90       10.25      5.52 o 
  -2   5 -12      289.39      293.80     19.92 o 
  -1   5 -12       88.21      104.91     17.41 o 
   0   5 -12      126.92      123.25     16.34 o 
   1   5 -12      591.53      579.71     29.74 o 
   2   5 -12      173.66      159.89     32.43 o 
   3   5 -12      169.99      159.17     18.82 o 
   4   5 -12       86.00       93.66     10.60 o 
  -5   6 -12       17.56       16.62      6.88 o 
  -4   6 -12       44.69       41.13      9.46 o 
  -3   6 -12        5.31        7.17      7.38 o 
  -2   6 -12      232.11      205.08     18.13 o 
  -1   6 -12       37.60       39.91     10.25 o 
   0   6 -12      135.23      125.33     16.12 o 
   1   6 -12      100.60      117.88     17.56 o 
   2   6 -12       49.44       57.68     11.75 o 
   3   6 -12      333.12      325.04     31.53 o 
  -4   7 -12      120.50      141.09     18.92 o 
  -3   7 -12      157.39      172.41     19.71 o 
  -2   7 -12      228.43      232.96     22.79 o 
  -1   7 -12       24.26       37.84     10.89 o 
   0   7 -12       71.71       71.87     13.76 o 
   1   7 -12       47.92       49.44     12.47 o 
   2   7 -12       36.08       42.28     11.54 o 
  -2   8 -12       23.92       18.70      8.53 o 
  -1   8 -12       32.19       32.68     11.75 o 
   0   8 -12       27.06       32.46     11.11 o 
   1   8 -12       50.81       64.78     22.57 o 
  -1 -10 -11       18.10       14.69     10.53 o 
   0 -10 -11        1.17        7.17      9.82 o 
  -4  -9 -11       24.12       34.93     41.13 o 
  -3  -9 -11       21.41       20.52      6.18 o 
  -2  -9 -11       28.88       28.81     25.87 o 
  -1  -9 -11       23.99       20.71     20.28 o 
   0  -9 -11       67.33       60.05     48.01 o 
   1  -9 -11       80.88       83.19     23.29 o 
   2  -9 -11      282.57      321.53     24.51 o 
  -5  -8 -11        8.94        7.40      4.98 o 
  -4  -8 -11       76.64       74.06      9.08 o 
  -3  -8 -11       21.99       25.91      7.18 o 
  -2  -8 -11       57.28       58.30      7.75 o 
  -1  -8 -11        6.84        5.52      9.89 o 
   0  -8 -11      111.17      102.04     44.71 o 
   1  -8 -11       23.96       25.51     12.90 o 
   2  -8 -11      104.17       83.05     32.25 o 
   3  -8 -11       10.56       10.82      7.95 o 
  -5  -7 -11       31.83       32.98      9.18 o 
  -4  -7 -11        3.64        6.66      4.55 o 
  -3  -7 -11      203.80      206.11     14.58 o 
  -2  -7 -11       34.42       44.95     13.89 o 
  -1  -7 -11      123.56      112.99      9.88 o 
   0  -7 -11       83.97       72.37     12.97 o 
   2  -7 -11      213.81      206.80     18.70 o 
   3  -7 -11       43.98       35.11     20.64 o 
   4  -7 -11       18.91       21.47     10.50 o 
  -6  -6 -11      142.45      159.24     12.36 o 
  -5  -6 -11      103.72       98.08     14.33 o 
  -4  -6 -11       91.74       94.96      9.80 o 
  -3  -6 -11      146.39      153.13     12.64 o 
  -2  -6 -11        1.26        6.44      5.47 o 
  -1  -6 -11       39.73       38.25      5.67 o 
   0  -6 -11       23.72       24.65      8.53 o 
   1  -6 -11      289.06      285.63     25.51 o 
   2  -6 -11      554.17      574.98     29.24 o 
   3  -6 -11       45.69       52.78     11.25 o 
   4  -6 -11      437.93      422.90     22.85 o 
   5  -6 -11       35.92       27.16     27.52 o 
  -6  -5 -11       26.34       26.19      8.91 o 
  -5  -5 -11       78.80       67.91     10.78 o 
  -4  -5 -11      172.05      165.12     10.74 o 
  -3  -5 -11        2.51        6.39      3.94 o 
  -2  -5 -11       94.01       89.01      8.45 o 
  -1  -5 -11       14.20       13.41      5.04 o 
   0  -5 -11       36.40       34.97      8.60 o 
   1  -5 -11      104.60      113.43     15.12 o 
   2  -5 -11       11.76       13.48      4.54 o 
   3  -5 -11        1.95        2.26      3.11 o 
   4  -5 -11      444.22      423.54     31.49 o 
   5  -5 -11       35.94       27.73     23.15 o 
  -7  -4 -11      102.47      135.72     16.98 o 
  -6  -4 -11      114.12      126.39     15.72 o 
  -5  -4 -11       15.03       14.95      4.97 o 
  -4  -4 -11       11.82       12.45      4.61 o 
  -3  -4 -11        8.93        7.29      3.55 o 
  -2  -4 -11       79.29       74.84      6.33 o 
  -1  -4 -11      151.14      145.37     10.36 o 
   0  -4 -11      580.43      587.09     38.27 o 
   1  -4 -11      580.67      541.73     35.47 o 
   2  -4 -11       47.72       42.55      7.65 o 
   3  -4 -11      330.66      308.81     17.88 o 
   4  -4 -11      311.60      291.44     20.47 o 
   5  -4 -11      116.82       98.22     13.02 o 
  -7  -3 -11        5.94        5.88      6.31 o 
  -6  -3 -11       36.51       42.10      8.63 o 
  -5  -3 -11      136.80      146.92     18.06 o 
  -4  -3 -11      102.37       97.60     11.75 o 
  -3  -3 -11       37.39       35.18      7.81 o 
  -2  -3 -11      177.84      169.40     17.99 o 
  -1  -3 -11       76.94       80.76     10.61 o 
   0  -3 -11       38.70       39.05      9.46 o 
   1  -3 -11      143.17      154.97     11.91 o 
   2  -3 -11      435.02      417.17     20.88 o 
   3  -3 -11       96.56      103.51     11.30 o 
   4  -3 -11      137.18      133.90     12.83 o 
   5  -3 -11        2.79        4.34      4.21 o 
   6  -3 -11      514.55      529.84     32.10 o 
  -7  -2 -11       13.46       19.99      8.24 o 
  -6  -2 -11       28.94       28.16      7.24 o 
  -4  -2 -11       18.98       17.41      5.80 o 
  -3  -2 -11      130.37      122.25     11.61 o 
  -2  -2 -11       37.51       34.11      6.74 o 
  -1  -2 -11       50.57       48.80      8.67 o 
   0  -2 -11      223.06      223.29     24.94 o 
   1  -2 -11      499.07      474.85     14.84 o 
   2  -2 -11      318.71      320.67     17.02 o 
   3  -2 -11       87.49       90.07     11.68 o 
   4  -2 -11       13.64       16.85      5.41 o 
   5  -2 -11       32.61       27.87      6.81 o 
   6  -2 -11       30.91       33.03     18.92 o 
  -6  -1 -11      101.26       98.03     10.61 o 
  -5  -1 -11      382.53      418.91     28.66 o 
  -4  -1 -11      237.19      234.46     21.50 o 
  -3  -1 -11       72.91       61.98      8.46 o 
  -2  -1 -11      378.10      367.32     20.92 o 
  -1  -1 -11       48.38       44.71      7.67 o 
   0  -1 -11      181.18      177.78     14.31 o 
   1  -1 -11       84.91       76.38      8.06 o 
   2  -1 -11     1168.26     1200.67     46.93 o 
   3  -1 -11      266.44      271.36     15.58 o 
   4  -1 -11      871.64      893.55     38.51 o 
   5  -1 -11       14.82       19.83      4.98 o 
   6  -1 -11      279.13      326.04     32.68 o 
  -6   0 -11      157.68      147.83     12.18 o 
  -5   0 -11       33.00       25.58      5.95 o 
  -4   0 -11      923.59      925.46     35.69 o 
  -3   0 -11        3.72        6.31      4.23 o 
  -2   0 -11       96.05       90.00     12.68 o 
  -1   0 -11       21.43       20.85      6.16 o 
   0   0 -11      403.04      398.51     17.90 o 
   1   0 -11        3.47        2.72      3.15 o 
   2   0 -11      212.90      214.80     10.82 o 
   3   0 -11       73.48       76.99     10.78 o 
   4   0 -11      445.94      438.41     29.74 o 
   5   0 -11       13.58       15.31      5.06 o 
   6   0 -11       25.99       26.16     24.94 o 
  -5   1 -11      197.86      201.93     16.62 o 
  -4   1 -11       25.56       28.23      6.38 o 
  -3   1 -11     1259.03     1267.20     68.00 o 
  -2   1 -11      234.71      233.53     15.12 o 
  -1   1 -11       19.47       19.56      6.31 o 
   0   1 -11     1487.91     1467.62     36.60 o 
   1   1 -11        3.71        2.69      3.90 o 
   2   1 -11       55.48       54.14      7.86 o 
   3   1 -11       41.61       39.61      7.66 o 
   4   1 -11      364.64      364.45     15.47 o 
   5   1 -11      103.41      106.55     14.03 o 
   6   1 -11      120.38      103.33     40.34 o 
  -4   2 -11      165.33      136.51     11.75 o 
  -3   2 -11      138.15      138.01     11.82 o 
  -2   2 -11      369.77      386.45     18.77 o 
  -1   2 -11      498.73      473.09     21.35 o 
   0   2 -11       98.29       98.97      8.32 o 
   1   2 -11       67.56       72.15      8.07 o 
   2   2 -11      711.22      663.56     30.18 o 
   3   2 -11       26.77       33.73      6.49 o 
   4   2 -11      453.99      460.94     22.04 o 
   5   2 -11      179.91      197.24     21.85 o 
   6   2 -11      610.66      620.30     22.08 o 
  -5   3 -11       73.50       59.12      8.03 o 
  -4   3 -11      221.44      232.96     18.56 o 
  -3   3 -11        6.50       10.10      5.45 o 
  -2   3 -11       99.19       94.95     10.96 o 
  -1   3 -11      459.69      483.98     32.10 o 
   0   3 -11      192.61      196.76     10.23 o 
   1   3 -11      288.93      263.72     15.46 o 
   2   3 -11      267.08      270.70     13.88 o 
   3   3 -11       70.24       71.76      9.96 o 
   4   3 -11       65.52       66.95      9.52 o 
   5   3 -11        8.16        8.10      5.01 o 
  -5   4 -11      109.86      105.77     10.82 o 
  -4   4 -11      120.02      108.92     12.25 o 
  -3   4 -11      152.55      157.65     14.26 o 
  -2   4 -11      341.76      321.10     19.28 o 
  -1   4 -11       71.47       49.52     32.32 o 
   0   4 -11       50.58       47.25      5.04 o 
   1   4 -11       52.38       42.19      8.87 o 
   2   4 -11      224.87      208.06     16.47 o 
   3   4 -11       50.28       34.93     10.08 o 
   4   4 -11      274.81      266.24     21.18 o 
   5   4 -11       52.27       45.60      7.52 o 
  -5   5 -11        0.41        0.93      3.94 o 
  -4   5 -11       79.07       73.45     10.75 o 
  -3   5 -11       37.80       33.54     10.18 o 
  -2   5 -11       29.69       35.90      9.03 o 
  -1   5 -11       76.36       85.56     12.11 o 
   0   5 -11      454.17      502.18     27.87 o 
   1   5 -11       87.50       79.81      6.77 o 
   2   5 -11       11.23       14.37      5.08 o 
   3   5 -11       55.12       64.93      7.60 o 
   4   5 -11        4.36        7.24      8.53 o 
   5   5 -11       15.62       17.22      7.26 o 
  -5   6 -11      103.54      106.20     13.69 o 
  -4   6 -11        4.23        3.87      4.94 o 
  -2   6 -11       74.82       78.39     12.68 o 
  -1   6 -11      233.66      274.38     22.43 o 
   0   6 -11      654.91      618.05     29.52 o 
   1   6 -11       67.67       74.24     13.40 o 
   2   6 -11      128.13      123.71      9.21 o 
   3   6 -11      202.49      226.36     15.13 o 
   4   6 -11       16.04       24.86      7.95 o 
  -4   7 -11        4.58        3.73      6.23 o 
  -3   7 -11       11.23       11.39      7.60 o 
  -2   7 -11       13.64       24.15     11.68 o 
  -1   7 -11       36.31       43.50     10.96 o 
   0   7 -11       15.55       27.23     11.97 o 
   1   7 -11       84.32       98.89     17.05 o 
   2   7 -11       36.36       49.44     13.90 o 
   3   7 -11        2.87        5.95     10.96 o 
  -3   8 -11        8.46       13.47      7.74 o 
  -2   8 -11      138.11      159.44     19.35 o 
  -1   8 -11      264.81      318.88     30.38 o 
   0   8 -11       58.39       62.06     13.26 o 
   1   8 -11       84.10       91.08     14.83 o 
   2   8 -11      218.35      205.37     20.71 o 
  -2 -10 -10       15.08       13.47     11.18 o 
  -1 -10 -10       69.21       48.15     47.65 o 
   0 -10 -10       25.90       24.65     22.72 o 
   1 -10 -10      100.03       94.80     54.03 o 
  -4  -9 -10      168.87      266.84     96.67 o 
  -3  -9 -10       12.18       19.35     12.61 o 
  -2  -9 -10      212.21      218.54     19.16 o 
  -1  -9 -10       68.19       68.29     49.80 o 
   0  -9 -10       23.82       23.50     16.48 o 
   1  -9 -10       47.62       47.29     40.63 o 
   2  -9 -10       41.66       41.20     30.02 o 
   3  -9 -10       85.19       87.71     14.04 o 
  -5  -8 -10       41.02       47.12     10.64 o 
  -4  -8 -10       29.46       32.04      7.33 o 
  -3  -8 -10      142.33      381.16    142.67 o 
  -2  -8 -10       31.68       34.40      6.77 o 
  -1  -8 -10      243.63      248.58     16.20 o 
   0  -8 -10       16.32       15.84     11.47 o 
   1  -8 -10      113.68      100.03     29.45 o 
   2  -8 -10      100.21       96.67     16.62 o 
   3  -8 -10       23.36       18.20     15.84 o 
   4  -8 -10      132.17      126.40     16.91 o 
  -6  -7 -10       84.74       89.11     13.37 o 
  -5  -7 -10        0.95        6.18      3.91 o 
  -4  -7 -10       43.62       35.38      7.62 o 
  -3  -7 -10      144.89      152.94     12.02 o 
  -2  -7 -10      375.24      436.60     78.43 o 
  -1  -7 -10       40.64       46.34      6.20 o 
   0  -7 -10       62.01       55.03     17.84 o 
   1  -7 -10       47.73       41.27     27.44 o 
   2  -7 -10      126.24      127.12     15.55 o 
   3  -7 -10      166.31      191.68     16.77 o 
   4  -7 -10       65.07       52.87     10.66 o 
  -6  -6 -10       10.81        7.53      5.29 o 
  -5  -6 -10       22.96       19.49      7.51 o 
  -4  -6 -10      227.55      255.75     12.87 o 
  -3  -6 -10       60.98       59.11      8.34 o 
  -2  -6 -10      743.98      738.48     27.91 o 
  -1  -6 -10       42.41       40.12      5.54 o 
   0  -6 -10      175.27      174.94     11.21 o 
   1  -6 -10      182.02      187.17     16.41 o 
   2  -6 -10       32.94       27.59      9.82 o 
   3  -6 -10       99.12       94.76     10.53 o 
   4  -6 -10      104.87      107.09     16.91 o 
   5  -6 -10       61.00       69.01     20.42 o 
  -7  -5 -10       56.77       60.77     12.47 o 
  -6  -5 -10       86.80       72.21     10.95 o 
  -5  -5 -10       57.60       61.23     10.49 o 
  -4  -5 -10       45.49       41.60      8.15 o 
  -3  -5 -10       69.62       64.62      6.41 o 
  -2  -5 -10       80.84       87.76      7.38 o 
  -1  -5 -10       78.05       67.27     10.64 o 
   0  -5 -10       28.37       34.27      4.80 o 
   1  -5 -10       24.61       29.38      7.52 o 
   2  -5 -10       66.07       80.62     26.51 o 
   3  -5 -10        5.58        3.66      4.18 o 
   4  -5 -10      274.99      283.42     28.73 o 
   5  -5 -10        1.95        3.79      3.83 o 
  -6  -4 -10       32.62       25.84      7.63 o 
  -5  -4 -10       67.75       76.79      9.72 o 
  -4  -4 -10       57.56       52.08      6.71 o 
  -3  -4 -10      300.78      299.73     15.82 o 
  -2  -4 -10       93.77       94.69      8.01 o 
  -1  -4 -10       26.15       27.87      4.05 o 
   0  -4 -10      950.19      915.94     23.23 o 
   1  -4 -10      201.04      202.87     13.82 o 
   2  -4 -10       43.64       55.45      9.27 o 
   3  -4 -10       92.48       85.60      9.11 o 
   4  -4 -10      169.49      161.13     10.63 o 
   5  -4 -10       10.80       13.02      5.06 o 
   6  -4 -10      169.48      193.19     20.06 o 
  -7  -3 -10        2.39        9.75     10.32 o 
  -6  -3 -10       49.95       56.00      8.71 o 
  -5  -3 -10       77.89       83.65     11.86 o 
  -4  -3 -10      208.09      206.78     11.50 o 
  -3  -3 -10      308.86      312.64     17.56 o 
  -2  -3 -10      101.42       90.93     12.76 o 
  -1  -3 -10      268.75      261.48     17.41 o 
   0  -3 -10      585.99      583.05     16.20 o 
   1  -3 -10       42.45       41.82      7.18 o 
   2  -3 -10       51.88       51.63      7.69 o 
   3  -3 -10      441.30      405.30     15.96 o 
   4  -3 -10       57.08       55.87      7.97 o 
   5  -3 -10       12.29       13.73      4.99 o 
   6  -3 -10       64.19       55.32     25.87 o 
  -7  -2 -10       16.91       11.32      7.09 o 
  -6  -2 -10      127.58      134.50     19.85 o 
  -5  -2 -10      231.13      252.16     15.76 o 
  -4  -2 -10      224.72      223.57     17.84 o 
  -3  -2 -10      141.45      123.82     15.55 o 
  -2  -2 -10      186.86      195.98     14.19 o 
  -1  -2 -10      535.97      559.93     31.17 o 
   0  -2 -10      611.01      599.63     33.03 o 
   1  -2 -10      292.28      281.31     14.58 o 
   2  -2 -10      489.18      493.59     15.13 o 
   3  -2 -10       78.06       64.91     17.13 o 
   4  -2 -10       73.50       66.31      7.15 o 
   5  -2 -10       33.90       32.02      7.05 o 
   6  -2 -10       43.68       43.57     20.28 o 
  -6  -1 -10       39.53       44.43      7.67 o 
  -5  -1 -10      259.00      254.96     15.12 o 
  -4  -1 -10      726.58      764.52     43.71 o 
  -3  -1 -10       18.15       19.78      6.31 o 
  -2  -1 -10       68.72       88.50     11.18 o 
  -1  -1 -10       37.30       41.13      7.67 o 
   0  -1 -10      173.25      163.34      8.49 o 
   1  -1 -10        9.41       14.61      5.20 o 
   2  -1 -10     1812.44     1838.36     33.64 o 
   3  -1 -10      542.68      532.87     32.46 o 
   4  -1 -10      181.65      174.19     11.82 o 
   5  -1 -10       56.10       59.52      8.93 o 
   6  -1 -10       56.39       42.56     24.01 o 
  -6   0 -10       79.05       79.40      8.53 o 
  -5   0 -10      103.23       95.73      9.39 o 
  -4   0 -10        0.35        0.29      4.16 o 
  -3   0 -10       73.14       68.58      8.53 o 
  -2   0 -10      154.16      145.39     11.39 o 
  -1   0 -10      957.43      963.01     46.65 o 
   0   0 -10      893.78      897.16     31.11 o 
   1   0 -10      541.16      530.88     20.64 o 
   2   0 -10      618.89      578.41     22.05 o 
   3   0 -10      132.28      135.23     11.41 o 
   4   0 -10       34.82       44.04      7.39 o 
   5   0 -10        0.57        3.21      3.97 o 
   6   0 -10        7.54        6.38      8.17 o 
  -5   1 -10      290.04      278.75     15.19 o 
  -4   1 -10       35.40       28.09      6.31 o 
  -3   1 -10      591.61      566.17     20.78 o 
  -2   1 -10      603.31      581.29     26.59 o 
  -1   1 -10      295.22      292.94     15.33 o 
   0   1 -10      473.35      489.64     18.83 o 
   1   1 -10      171.72      166.13     16.31 o 
   2   1 -10       73.07       72.82      7.77 o 
   3   1 -10       68.31       63.50      8.66 o 
   4   1 -10      139.10      130.71     11.75 o 
   5   1 -10      110.63      100.18     24.87 o 
   6   1 -10       10.51       10.33      4.87 o 
  -5   2 -10      169.71      158.44     11.75 o 
  -4   2 -10      412.84      408.02     25.30 o 
  -3   2 -10        0.35        1.22      3.73 o 
  -2   2 -10      485.99      484.48     23.58 o 
  -1   2 -10       57.55       69.65      9.10 o 
   0   2 -10      141.38      129.80     11.29 o 
   1   2 -10       20.73       16.13      5.54 o 
   2   2 -10      354.50      360.29     15.67 o 
   3   2 -10      142.76      144.66     15.24 o 
   4   2 -10      102.35       96.58      9.85 o 
   5   2 -10       66.60       60.80      7.65 o 
   6   2 -10      201.77      194.34     22.86 o 
  -5   3 -10       10.42       13.61      4.94 o 
  -4   3 -10      343.68      360.37     18.06 o 
  -2   3 -10      183.88      168.97     16.62 o 
  -1   3 -10       43.12       52.02      8.03 o 
   0   3 -10       32.40       35.04      6.71 o 
   1   3 -10      271.70      248.05     10.80 o 
   2   3 -10      123.45      111.35      9.98 o 
   3   3 -10       44.38       44.13      6.31 o 
   4   3 -10      778.74      766.45     21.55 o 
   5   3 -10      193.59      225.36     18.94 o 
   6   3 -10       21.96       21.55      5.75 o 
  -5   4 -10      118.38      113.36     11.39 o 
  -3   4 -10       52.40       47.08      7.74 o 
  -2   4 -10       81.03       84.56     10.46 o 
  -1   4 -10        9.63        6.23      4.66 o 
   0   4 -10       93.85       90.96      9.53 o 
   1   4 -10       21.33       19.97      5.05 o 
   2   4 -10      702.50      696.93     20.17 o 
   3   4 -10       85.24       81.93     11.32 o 
   4   4 -10       20.66       24.46      6.43 o 
   5   4 -10       95.49       99.61     10.12 o 
   6   4 -10       74.50       75.50     15.05 o 
  -5   5 -10        7.00        9.60      5.02 o 
  -4   5 -10      106.80      110.85     12.68 o 
  -3   5 -10       29.50       30.24      8.46 o 
  -2   5 -10      151.86      170.55     15.41 o 
  -1   5 -10       15.82       16.19      8.46 o 
   0   5 -10      215.00      206.33     12.89 o 
   1   5 -10       53.46       52.12      8.53 o 
   2   5 -10       32.80       29.21      5.31 o 
   3   5 -10       35.57       38.02      6.11 o 
   4   5 -10       49.46       64.36      8.08 o 
   5   5 -10      114.59      117.55     12.09 o 
  -5   6 -10      189.65      180.72     15.98 o 
  -4   6 -10       35.78       26.51      7.17 o 
  -3   6 -10       42.44       43.57     11.61 o 
  -2   6 -10      381.47      376.56     28.45 o 
  -1   6 -10       89.26       90.43     15.76 o 
   0   6 -10       16.58       25.44      9.60 o 
   1   6 -10      181.05      178.79     16.84 o 
   2   6 -10       49.85       47.59      6.27 o 
   3   6 -10      101.30      107.96      9.12 o 
   4   6 -10       58.30       67.00     14.47 o 
   5   6 -10       75.10       78.60     13.02 o 
  -4   7 -10       58.66       77.18     11.97 o 
  -3   7 -10       39.38       38.27     10.03 o 
  -2   7 -10        0.99        3.58      6.81 o 
  -1   7 -10       68.52       80.47     28.45 o 
   0   7 -10      137.26      149.62     18.49 o 
   1   7 -10      131.85      135.22     16.27 o 
   2   7 -10       31.50       41.56     11.25 o 
   3   7 -10        7.75        7.31      6.66 o 
   4   7 -10       50.78       51.16     11.90 o 
  -4   8 -10       84.18       96.74     16.62 o 
  -3   8 -10       18.91       23.29      9.60 o 
  -2   8 -10       23.49       35.18     10.18 o 
  -1   8 -10       96.88       98.24     16.55 o 
   0   8 -10       87.97      103.19     18.70 o 
   1   8 -10       54.30       63.06     13.33 o 
   2   8 -10       97.17       95.38     17.27 o 
   3   8 -10      216.64      242.28     24.22 o 
  -2   9 -10        4.25       11.54      9.10 o 
  -1   9 -10       20.13       18.56      9.32 o 
   0   9 -10       52.06       60.26     13.11 o 
   1   9 -10       12.05       14.55     10.03 o 
  -3 -10  -9       42.70       48.12      9.36 o 
  -2 -10  -9       52.01       58.11      9.81 o 
  -1 -10  -9       16.70       12.97     15.62 o 
   0 -10  -9       29.34       25.01     28.88 o 
   1 -10  -9       76.74       86.35     30.53 o 
   2 -10  -9      142.33      146.61     33.82 o 
  -4  -9  -9       54.80       72.77     17.02 o 
  -3  -9  -9       16.02       11.81      6.87 o 
  -2  -9  -9      144.28      144.13     13.81 o 
  -1  -9  -9      134.23      138.28      9.77 o 
   0  -9  -9       26.47       30.45     15.98 o 
   1  -9  -9       92.66      104.48     22.79 o 
   2  -9  -9      172.21      173.20     19.85 o 
   3  -9  -9       84.31       76.46     43.78 o 
  -5  -8  -9        2.55        3.32      3.85 o 
  -4  -8  -9       55.25       63.55     10.43 o 
  -3  -8  -9      282.76      279.11     26.30 o 
  -2  -8  -9      541.15      531.13     29.52 o 
  -1  -8  -9      193.76      207.17     12.37 o 
   0  -8  -9      185.59      181.72     25.73 o 
   1  -8  -9       24.81       22.79     16.19 o 
   2  -8  -9       25.66       26.94     18.27 o 
   3  -8  -9      314.34      327.62     35.26 o 
   4  -8  -9       24.53       23.00     11.25 o 
  -6  -7  -9       73.15       69.39     11.90 o 
  -5  -7  -9       36.53       45.94     10.14 o 
  -4  -7  -9      114.01      108.23     16.80 o 
  -3  -7  -9       23.40       20.90      5.99 o 
  -2  -7  -9       34.75       64.46     31.82 o 
  -1  -7  -9      153.54      149.68      9.35 o 
   0  -7  -9      758.61      730.34     37.26 o 
   1  -7  -9       43.26       42.64     26.51 o 
   2  -7  -9      180.86      189.82     23.72 o 
   3  -7  -9      219.42      224.47     14.67 o 
   4  -7  -9       47.35       43.87     20.26 o 
   5  -7  -9       47.49       47.37     34.47 o 
  -6  -6  -9       17.16       15.78      6.22 o 
  -5  -6  -9       65.61       62.70     10.67 o 
  -4  -6  -9      204.13      212.26     17.88 o 
  -3  -6  -9       38.79       33.58      6.44 o 
  -2  -6  -9      115.57      102.26      7.63 o 
  -1  -6  -9      137.38      109.35     13.61 o 
   0  -6  -9      131.22      123.56      7.66 o 
   1  -6  -9      118.75      119.17     13.04 o 
   2  -6  -9       44.47       40.84     16.12 o 
   3  -6  -9       33.94       27.67      6.75 o 
   4  -6  -9      384.32      383.08     30.60 o 
   5  -6  -9      108.21      106.41     43.42 o 
  -6  -5  -9      257.55      270.86     15.64 o 
  -5  -5  -9      167.59      171.15     13.35 o 
  -4  -5  -9      116.75      111.25      9.61 o 
  -3  -5  -9       87.57       96.87      8.08 o 
  -2  -5  -9       86.77       93.50      7.51 o 
  -1  -5  -9      473.56      461.11     28.02 o 
   0  -5  -9       78.72      100.18     13.97 o 
   1  -5  -9       26.62       29.16      8.38 o 
   2  -5  -9       22.77       23.93      6.04 o 
   3  -5  -9       26.63       22.33      5.93 o 
   4  -5  -9       84.07       92.96     10.53 o 
   5  -5  -9      129.70      133.58     12.85 o 
   6  -5  -9       31.41       31.82     22.64 o 
  -7  -4  -9        2.79        6.09      5.59 o 
  -6  -4  -9      157.21      169.18     17.48 o 
  -5  -4  -9       13.80       13.58      4.77 o 
  -4  -4  -9      122.63      120.92      8.56 o 
  -3  -4  -9       12.96       15.91      4.55 o 
  -2  -4  -9       39.78       45.51      6.25 o 
  -1  -4  -9      222.94      216.66      9.01 o 
   0  -4  -9       77.81       82.38      6.11 o 
   1  -4  -9       37.82       32.65      6.92 o 
   2  -4  -9      144.48      140.25     12.52 o 
   3  -4  -9      151.80      126.99     11.02 o 
   4  -4  -9      102.15       93.84      7.90 o 
   5  -4  -9      306.02      315.83     16.49 o 
   6  -4  -9       19.28       18.06      9.39 o 
  -7  -3  -9       13.85       21.78      8.89 o 
  -6  -3  -9      275.77      284.25     15.07 o 
  -5  -3  -9      104.45      108.67     15.73 o 
  -4  -3  -9      242.05      279.26     17.45 o 
  -3  -3  -9      162.02      155.70     12.85 o 
  -2  -3  -9      272.53      251.28     10.27 o 
  -1  -3  -9       28.30       27.39      5.48 o 
   0  -3  -9       25.44       22.41      2.96 o 
   1  -3  -9       52.01       41.47      7.46 o 
   2  -3  -9      263.10      273.55     12.94 o 
   3  -3  -9      120.75      119.41      9.73 o 
   4  -3  -9      101.06       96.97     10.37 o 
   5  -3  -9       67.48       67.71      7.78 o 
   6  -3  -9       18.27       24.22     12.18 o 
  -8  -2  -9       19.98       17.05      9.24 o 
  -7  -2  -9       64.41       65.57     11.32 o 
  -6  -2  -9       19.94       14.75      6.34 o 
  -5  -2  -9       38.12       40.49      7.67 o 
  -4  -2  -9      620.57      631.88     22.14 o 
  -3  -2  -9      687.42      689.71     29.59 o 
  -2  -2  -9      216.29      212.32     14.33 o 
  -1  -2  -9      616.18      590.60     25.22 o 
   0  -2  -9      277.81      307.41     21.21 o 
   1  -2  -9      208.11      188.49      5.67 o 
   2  -2  -9      148.65      154.23     13.34 o 
   3  -2  -9      448.43      450.77     14.84 o 
   4  -2  -9      910.18      889.53     26.01 o 
   5  -2  -9      100.26       90.15      9.47 o 
   6  -2  -9       56.48       64.99     42.42 o 
   7  -2  -9       16.95       20.57     14.47 o 
  -8  -1  -9       53.50       43.78     10.89 o 
  -6  -1  -9      103.83      107.06     10.82 o 
  -5  -1  -9      338.64      332.28     16.48 o 
  -4  -1  -9      974.33      952.98     25.37 o 
  -3  -1  -9       87.06       80.62      9.82 o 
  -2  -1  -9       18.23       21.57      5.02 o 
  -1  -1  -9      114.36      126.12     11.90 o 
   0  -1  -9      217.88      219.52     11.70 o 
   1  -1  -9       34.24       30.39      5.81 o 
   2  -1  -9        2.74        1.22      2.25 o 
   3  -1  -9       45.25       52.80      8.27 o 
   4  -1  -9      198.47      199.21     18.49 o 
   5  -1  -9       81.65       81.98      9.76 o 
   6  -1  -9       59.82       74.09     41.70 o 
   7  -1  -9       11.46       14.47     10.53 o 
  -5   0  -9      271.64      271.65     14.40 o 
  -4   0  -9      559.94      585.16     19.56 o 
  -3   0  -9      153.06      163.31     19.06 o 
  -2   0  -9      632.19      624.64     27.59 o 
  -1   0  -9      131.07      136.15     12.11 o 
   0   0  -9      901.05      918.68     22.86 o 
   1   0  -9       86.19       81.01      6.14 o 
   2   0  -9      602.36      594.51     22.72 o 
   3   0  -9      865.80      853.53     22.70 o 
   4   0  -9      250.95      254.33     13.14 o 
   5   0  -9       74.33       66.33      8.45 o 
   6   0  -9       61.19       57.04     27.59 o 
   7   0  -9       32.47       19.06     21.71 o 
  -5   1  -9      254.13      250.87     13.11 o 
  -4   1  -9      201.96      212.47     18.34 o 
  -3   1  -9       44.61       37.76      6.09 o 
  -2   1  -9      797.29      835.24     40.49 o 
  -1   1  -9       74.32       70.58      7.81 o 
   0   1  -9       52.17       84.00      8.51 o 
   1   1  -9      282.68      252.34     12.98 o 
   2   1  -9      147.55      168.37     14.37 o 
   3   1  -9      215.21      205.27     13.98 o 
   4   1  -9      112.44      102.95      9.31 o 
   5   1  -9       25.20       20.75      5.17 o 
   6   1  -9       15.57       14.40      7.45 o 
   7   1  -9       21.77       14.90     15.19 o 
  -5   2  -9      342.96      346.97     16.12 o 
  -4   2  -9      121.50      132.64      9.96 o 
  -3   2  -9       76.74       77.32      7.95 o 
  -2   2  -9      167.52      182.15     13.11 o 
  -1   2  -9      750.11      786.52     39.34 o 
   0   2  -9       53.77       54.70      6.20 o 
   1   2  -9      409.88      394.90     16.97 o 
   2   2  -9      239.12      226.74     19.18 o 
   3   2  -9       11.20       11.11      4.10 o 
   4   2  -9       13.95       13.02      5.45 o 
   5   2  -9        7.95       13.22      5.77 o 
   6   2  -9      123.73      124.50     11.22 o 
  -5   3  -9      843.95      853.30     48.01 o 
  -4   3  -9      184.92      187.03     16.77 o 
  -3   3  -9       65.86       70.65      8.10 o 
  -2   3  -9       65.34       50.81      7.45 o 
  -1   3  -9      433.91      446.29     25.87 o 
   0   3  -9       57.01       67.61     11.64 o 
   1   3  -9       39.40       36.25      6.59 o 
   2   3  -9      176.33      174.76     12.11 o 
   3   3  -9       44.55       40.98      9.21 o 
   4   3  -9      105.08       96.42      9.01 o 
   5   3  -9       77.65       74.39     12.18 o 
   6   3  -9        3.03        1.81      4.23 o 
  -5   4  -9       75.32       65.14      7.95 o 
  -4   4  -9       54.25       52.74      7.17 o 
  -3   4  -9      386.16      382.01     25.44 o 
  -2   4  -9       13.26       15.26      5.45 o 
  -1   4  -9       23.09       29.31      6.88 o 
   0   4  -9       48.08       43.51      6.88 o 
   1   4  -9      257.84      246.32     10.05 o 
   2   4  -9       85.53       91.50      7.75 o 
   3   4  -9      214.93      208.73     11.33 o 
   4   4  -9      182.48      187.18     12.50 o 
   5   4  -9      109.60      111.27      9.75 o 
   6   4  -9      126.69      127.10     10.40 o 
  -5   5  -9       96.09      103.90     10.68 o 
  -3   5  -9      851.63      842.19     30.60 o 
  -2   5  -9      145.36      156.36     18.06 o 
  -1   5  -9       13.00       14.04      7.38 o 
   0   5  -9     1294.69     1245.24     64.21 o 
   1   5  -9      200.68      191.19      9.15 o 
   2   5  -9       21.05       19.59      4.26 o 
   3   5  -9      126.74      131.03      9.45 o 
   4   5  -9       97.78      102.26     14.98 o 
   5   5  -9       17.71       23.92      6.16 o 
  -5   6  -9       80.04       77.75      9.24 o 
  -4   6  -9        1.54        8.46      5.52 o 
  -3   6  -9      176.31      163.74     15.19 o 
  -2   6  -9      330.14      318.38     20.85 o 
  -1   6  -9       33.12       31.74      8.03 o 
   0   6  -9       35.04       49.59     11.11 o 
   1   6  -9        9.91        9.76      3.44 o 
   2   6  -9      145.61      124.72      8.66 o 
   3   6  -9      172.69      189.75     19.06 o 
   4   6  -9        1.49        4.47      4.84 o 
   5   6  -9       27.46       21.71     23.65 o 
  -4   7  -9      193.01      221.78     25.51 o 
  -3   7  -9      179.06      209.24     18.20 o 
  -2   7  -9       23.40       32.96      9.67 o 
  -1   7  -9      745.78      783.44     32.32 o 
   0   7  -9       93.05       80.40     12.97 o 
   1   7  -9      372.07      347.11     23.29 o 
   2   7  -9       25.17       16.86      7.22 o 
   3   7  -9       70.97       73.84      7.97 o 
   4   7  -9       99.47      109.78     11.81 o 
  -4   8  -9        3.95       11.75      8.53 o 
  -3   8  -9       70.95       76.03     15.41 o 
  -2   8  -9       50.65       56.04     10.96 o 
   3   8  -9      108.81      118.38     17.27 o 
  -3   9  -9       17.79       21.57      8.74 o 
  -2   9  -9      124.36      124.68     17.34 o 
  -1 -11  -8        4.48        1.29      5.30 o 
   0 -11  -8       13.42       18.27     13.26 o 
  -3 -10  -8       73.14       64.87     11.65 o 
  -2 -10  -8       13.14       14.69      6.21 o 
  -1 -10  -8       63.80       71.89     10.41 o 
   0 -10  -8        9.42        4.59      7.81 o 
   1 -10  -8        2.52        4.94     10.32 o 
   2 -10  -8       50.26       52.67     24.72 o 
  -5  -9  -8      263.66      283.48     23.43 o 
  -4  -9  -8       82.33       86.74     14.01 o 
  -3  -9  -8      227.12      210.43     17.79 o 
  -2  -9  -8      150.28      149.35     11.45 o 
  -1  -9  -8       57.74       64.73      9.20 o 
   0  -9  -8       95.67      102.97     49.52 o 
   1  -9  -8      131.02      131.35     15.91 o 
   2  -9  -8       19.53       13.76     14.98 o 
   3  -9  -8      145.92      144.89     18.34 o 
   4  -9  -8       16.03       12.11     17.63 o 
  -6  -8  -8      102.19      106.74     15.05 o 
  -5  -8  -8       12.90        9.82      6.95 o 
  -4  -8  -8       45.21       54.06     11.82 o 
  -3  -8  -8      461.46      427.80     33.11 o 
  -2  -8  -8      171.77      163.38     16.66 o 
  -1  -8  -8      121.03      138.02     11.27 o 
   0  -8  -8      157.54      149.50      9.66 o 
   1  -8  -8       68.80       90.29     38.12 o 
   2  -8  -8       20.54       16.55     14.69 o 
   3  -8  -8       73.37       61.41     32.89 o 
   4  -8  -8      123.13      148.79     14.32 o 
  -6  -7  -8       20.37       18.57      7.14 o 
  -5  -7  -8       21.39       28.21      8.63 o 
  -4  -7  -8      331.36      325.25     25.26 o 
  -3  -7  -8       49.72       44.56      8.85 o 
  -2  -7  -8      592.29      621.42     30.88 o 
  -1  -7  -8      357.19      351.04     13.15 o 
   0  -7  -8      197.99      193.17     13.78 o 
   1  -7  -8        4.41        6.62      3.80 o 
   2  -7  -8       23.72       20.14     12.40 o 
   3  -7  -8       22.04       17.59      7.95 o 
   4  -7  -8       69.46       83.69     15.29 o 
   5  -7  -8        8.74       11.25      9.24 o 
  -7  -6  -8      352.05      374.48     25.15 o 
  -6  -6  -8      143.84      126.56     14.54 o 
  -5  -6  -8      101.22      112.89     11.12 o 
  -4  -6  -8      248.63      236.35     22.21 o 
  -3  -6  -8      202.37      208.93     14.53 o 
  -2  -6  -8       26.04       26.58      5.02 o 
  -1  -6  -8      252.81      202.29     20.85 o 
   0  -6  -8       92.76       86.44      5.94 o 
   1  -6  -8      117.48      114.33      6.99 o 
   2  -6  -8      405.44      401.07     23.00 o 
   3  -6  -8      270.75      250.90     24.08 o 
   4  -6  -8      148.20      155.64     16.98 o 
   5  -6  -8      112.94      104.19     19.49 o 
   6  -6  -8       29.75       23.86     22.14 o 
  -7  -5  -8       51.41       38.12     15.76 o 
  -6  -5  -8      110.66      115.06     12.77 o 
  -5  -5  -8       76.92       69.47      9.45 o 
  -4  -5  -8      268.40      281.05     13.97 o 
  -3  -5  -8        9.58       12.32      5.65 o 
  -2  -5  -8     1128.32     1122.13     29.79 o 
  -1  -5  -8      234.87      235.43     17.56 o 
   0  -5  -8       93.90       80.39      7.20 o 
   1  -5  -8      233.03      266.71     18.85 o 
   2  -5  -8      411.29      379.04     38.80 o 
   3  -5  -8      129.91      129.48     10.62 o 
   4  -5  -8       44.60       50.87      8.37 o 
   5  -5  -8      251.91      225.01     15.58 o 
   6  -5  -8      185.36      162.45     21.00 o 
  -7  -4  -8        1.89        1.79      5.73 o 
  -6  -4  -8       71.41       71.81      9.94 o 
  -5  -4  -8      274.27      258.54     16.52 o 
  -4  -4  -8       24.47       26.08      5.83 o 
  -3  -4  -8       49.61       43.99      6.63 o 
  -2  -4  -8      191.37      209.73      9.75 o 
  -1  -4  -8      335.29      327.82     13.51 o 
   0  -4  -8       55.29       47.16      5.04 o 
   1  -4  -8       10.74       11.10      4.20 o 
   2  -4  -8       14.15       14.72      4.79 o 
   3  -4  -8      236.17      230.69     14.02 o 
   4  -4  -8      174.22      191.72     11.06 o 
   5  -4  -8       13.54       16.61      5.35 o 
   6  -4  -8       47.90       47.22     36.55 o 
  -8  -3  -8       95.86       97.81     16.70 o 
  -7  -3  -8       16.85       24.87      8.96 o 
  -6  -3  -8       74.49       70.39     10.59 o 
  -5  -3  -8      184.45      184.59     17.05 o 
  -4  -3  -8      103.34      120.41     15.41 o 
  -3  -3  -8     1578.53     1655.40     52.22 o 
  -2  -3  -8      111.36      109.62      6.28 o 
  -1  -3  -8      426.21      439.26     18.33 o 
   0  -3  -8      179.34      170.45      8.38 o 
   1  -3  -8       59.36       73.28      7.58 o 
   2  -3  -8      303.42      287.47     11.54 o 
   3  -3  -8      374.85      386.91     14.29 o 
   4  -3  -8       77.16       81.82      9.15 o 
   5  -3  -8      132.44      132.02     10.14 o 
   6  -3  -8      110.00      111.64     44.64 o 
   7  -3  -8        6.53        5.23      8.03 o 
  -8  -2  -8      129.94      134.57     17.99 o 
  -7  -2  -8       97.09       96.81     13.47 o 
  -6  -2  -8      112.80      107.81      8.04 o 
  -5  -2  -8      154.71      157.36     11.54 o 
  -4  -2  -8      250.64      259.83     15.62 o 
  -3  -2  -8      241.48      239.34     14.19 o 
  -2  -2  -8      861.12      824.42     30.74 o 
  -1  -2  -8      181.65      203.58     15.76 o 
   0  -2  -8      125.86      118.45     11.25 o 
   1  -2  -8      422.28      413.88     13.68 o 
   2  -2  -8       42.91       60.38      7.81 o 
   3  -2  -8       41.71       41.42     13.37 o 
   4  -2  -8        8.67        4.16      3.57 o 
   5  -2  -8       82.88       73.23      8.26 o 
   6  -2  -8       23.29       18.63     14.40 o 
   7  -2  -8        0.35       -0.14      5.80 o 
  -8  -1  -8       43.67       56.68     15.12 o 
  -7  -1  -8      244.77      224.00     18.27 o 
  -6  -1  -8      377.55      368.89     23.86 o 
  -5  -1  -8      223.80      201.00     12.04 o 
  -4  -1  -8      442.65      432.17     20.14 o 
  -3  -1  -8       88.75       83.70      9.32 o 
  -2  -1  -8      619.57      583.22     23.22 o 
  -1  -1  -8      301.83      350.98     19.13 o 
   0  -1  -8      312.18      304.48     12.16 o 
   1  -1  -8     1179.89     1173.25     29.34 o 
   2  -1  -8       29.82       24.48      4.77 o 
   3  -1  -8       46.76       40.92      6.10 o 
   4  -1  -8      996.41      973.23     38.68 o 
   5  -1  -8      520.45      474.54     26.02 o 
   6  -1  -8      227.56      222.86     20.71 o 
   7  -1  -8       37.73       33.75     30.81 o 
  -4   0  -8      292.16      290.50     15.19 o 
  -3   0  -8     2423.74     2674.84     38.05 o 
  -2   0  -8      837.11      816.97     29.02 o 
  -1   0  -8     1223.82     1264.90     30.10 o 
   0   0  -8      145.87      139.99      7.60 o 
   1   0  -8       21.65       23.12      4.48 o 
   2   0  -8      512.43      523.09     16.35 o 
   3   0  -8       33.64       35.47      6.29 o 
   4   0  -8      118.71      105.21      7.92 o 
   5   0  -8      109.39       97.49      7.89 o 
   6   0  -8      340.13      368.68     26.08 o 
   7   0  -8       59.02       81.40     15.62 o 
  -5   1  -8      290.66      303.26     19.28 o 
  -4   1  -8      314.70      357.43     17.63 o 
  -3   1  -8      110.62      113.94      9.03 o 
  -2   1  -8      181.27      172.12     13.33 o 
  -1   1  -8        8.43       16.12      4.87 o 
   0   1  -8      143.37      142.65      6.66 o 
   1   1  -8     1038.98     1124.76     30.10 o 
   2   1  -8      308.95      324.67     14.17 o 
   3   1  -8      492.14      502.54     17.50 o 
   4   1  -8      101.58      101.55      7.73 o 
   5   1  -8       41.57       41.51      6.03 o 
   6   1  -8       76.81       69.67      6.94 o 
   7   1  -8        0.83        4.37     10.03 o 
  -5   2  -8       45.14       42.71      5.73 o 
  -4   2  -8       20.56       21.43      4.73 o 
  -3   2  -8      198.75      188.89     11.97 o 
  -2   2  -8      515.89      611.53     24.58 o 
  -1   2  -8     1685.60     1742.50     53.10 o 
   0   2  -8       70.07       88.47      6.78 o 
   1   2  -8       23.62       24.61      4.81 o 
   2   2  -8      392.37      399.63     16.60 o 
   3   2  -8      174.08      169.17     12.07 o 
   4   2  -8       33.33       34.28      5.69 o 
   5   2  -8       35.62       39.67      6.61 o 
   6   2  -8        6.08        3.77      3.36 o 
   7   2  -8       19.05       19.28     10.96 o 
  -5   3  -8       97.94       95.02      8.53 o 
  -4   3  -8      112.96      115.30      9.75 o 
  -3   3  -8       89.57       80.97     10.75 o 
  -2   3  -8       67.28       67.29      8.96 o 
  -1   3  -8       51.34       60.48      9.10 o 
   0   3  -8       54.41       42.23      6.00 o 
   1   3  -8      123.63      116.38      9.86 o 
   2   3  -8      479.22      490.24     17.08 o 
   3   3  -8       29.94       35.31      5.85 o 
   4   3  -8       70.26       72.02      7.64 o 
   5   3  -8       63.13       67.65      8.59 o 
   6   3  -8       10.97       11.09      5.04 o 
  -5   4  -8      551.71      588.10     34.83 o 
  -4   4  -8     1243.97     1267.05     36.12 o 
  -3   4  -8        0.44        1.58      4.16 o 
  -2   4  -8        1.00        4.08      4.73 o 
  -1   4  -8       46.51       48.37      7.95 o 
   0   4  -8      186.09      187.61     14.21 o 
   1   4  -8       52.12       49.83      4.96 o 
   2   4  -8      573.10      566.02     19.60 o 
   3   4  -8      309.20      299.64     15.86 o 
   4   4  -8      135.97      131.39     12.57 o 
   5   4  -8       55.23       55.43      7.37 o 
   6   4  -8      242.02      250.34     16.48 o 
  -5   5  -8     1714.26     1686.83     34.18 o 
  -4   5  -8      249.34      259.76     15.62 o 
  -3   5  -8      622.62      631.16     25.30 o 
  -2   5  -8      301.05      303.04     22.07 o 
  -1   5  -8      129.07      135.50     15.55 o 
   0   5  -8       62.79       58.73      7.47 o 
   1   5  -8      293.95      312.10     12.25 o 
   2   5  -8      156.42      157.45      9.38 o 
   3   5  -8      159.03      161.78     10.62 o 
   4   5  -8      409.80      405.26     16.64 o 
   5   5  -8       12.22       13.55      5.74 o 
   6   5  -8       42.80       44.89      8.08 o 
  -4   6  -8       12.64       13.83      5.80 o 
  -3   6  -8      663.51      685.26     28.02 o 
  -2   6  -8      395.50      405.87     22.00 o 
   0   6  -8       94.50       83.84      8.31 o 
   1   6  -8      421.83      430.66     17.41 o 
   2   6  -8      619.35      647.72     25.30 o 
   3   6  -8       75.12       70.35      8.25 o 
   4   6  -8       10.49       11.01      5.69 o 
   5   6  -8       29.80       28.12      6.95 o 
  -4   7  -8       21.93       22.72      8.24 o 
  -3   7  -8      341.63      350.62     26.37 o 
   1   7  -8       78.61       71.73      7.60 o 
   2   7  -8       32.10       37.62      7.02 o 
   3   7  -8       35.36       38.84      8.60 o 
   4   7  -8      256.57      247.16     16.25 o 
   5   7  -8       91.00       87.92     15.12 o 
  -4   8  -8        0.34       -0.72      5.30 o 
  -3   8  -8       23.73       22.64      8.31 o 
   3   8  -8       35.70       23.07      6.66 o 
  -2 -11  -7       37.86       37.58     12.72 o 
  -1 -11  -7      171.61      174.30     14.37 o 
   0 -11  -7       27.47       24.36     18.92 o 
   1 -11  -7       14.95       12.54      9.67 o 
  -4 -10  -7       15.28       11.97     13.11 o 
  -3 -10  -7      477.74      456.43     27.40 o 
  -2 -10  -7      113.37      108.67     12.63 o 
  -1 -10  -7       11.39       14.69      5.47 o 
   0 -10  -7       68.79       71.96      9.66 o 
   1 -10  -7       31.76       36.47     21.50 o 
   2 -10  -7        4.19        3.87      2.87 o 
   3 -10  -7       50.59       45.36     32.32 o 
  -5  -9  -7      550.64      635.79    129.34 o 
  -4  -9  -7       27.44       26.08      7.67 o 
  -3  -9  -7     1429.82     1424.55     36.24 o 
  -2  -9  -7      104.16      112.42      9.66 o 
  -1  -9  -7      279.34      274.99     16.15 o 
   0  -9  -7      126.78      119.60      9.75 o 
   1  -9  -7      106.17      105.12     14.47 o 
   2  -9  -7      101.21      109.49     55.03 o 
   3  -9  -7       98.76      100.18     45.93 o 
   4  -9  -7      333.27      366.89     23.00 o 
  -6  -8  -7       20.12       14.79      7.82 o 
  -5  -8  -7       31.25       27.25      9.63 o 
  -4  -8  -7       22.00       32.86     18.20 o 
  -3  -8  -7      413.44      565.48     69.54 o 
  -2  -8  -7      160.94      167.49     10.90 o 
  -1  -8  -7     1292.15     1349.95     29.87 o 
   0  -8  -7      412.50      418.46     14.84 o 
   1  -8  -7      543.54      491.70     22.48 o 
   2  -8  -7       69.73       64.06     38.48 o 
   3  -8  -7       10.66       17.48      9.46 o 
   4  -8  -7       77.15      100.28     10.89 o 
   5  -8  -7       16.90       22.36     12.61 o 
  -6  -7  -7       81.94       64.23     12.12 o 
  -5  -7  -7      262.04      219.73     14.40 o 
  -4  -7  -7      247.89      242.07     16.13 o 
  -3  -7  -7      262.98      277.35     14.57 o 
  -2  -7  -7       90.80      134.07     16.27 o 
  -1  -7  -7     2821.30     2818.91     60.98 o 
   0  -7  -7        6.07        6.96      2.70 o 
   1  -7  -7      434.06      436.93     14.26 o 
   2  -7  -7       23.95       25.37     15.84 o 
   3  -7  -7       11.34       14.29      5.82 o 
   4  -7  -7       99.43       98.89     13.26 o 
   5  -7  -7       81.11       52.96     23.50 o 
  -7  -6  -7       49.65       58.83     11.61 o 
  -6  -6  -7      135.91      133.69     16.98 o 
  -5  -6  -7      110.56      102.07     11.53 o 
  -4  -6  -7      242.23      235.52     14.04 o 
  -3  -6  -7       95.12       96.43     10.66 o 
  -2  -6  -7      189.65      200.48     14.97 o 
  -1  -6  -7      264.48      294.40     48.66 o 
   0  -6  -7       60.24       58.43      5.36 o 
   1  -6  -7       77.09       72.25      5.46 o 
   2  -6  -7       95.76       93.16     11.82 o 
   3  -6  -7      616.50      586.15     32.03 o 
   4  -6  -7       57.76       51.16     20.26 o 
   5  -6  -7       38.06       41.12     14.24 o 
   6  -6  -7        8.10        6.95     14.47 o 
  -7  -5  -7        0.93        4.23      8.17 o 
  -6  -5  -7      102.90      100.20      9.09 o 
  -5  -5  -7     1353.70     1415.46     43.50 o 
  -4  -5  -7      409.11      419.74     21.09 o 
  -3  -5  -7       14.51       10.62      4.22 o 
  -2  -5  -7      284.24      291.43     12.10 o 
  -1  -5  -7      135.66      135.89      7.51 o 
   0  -5  -7       42.85       37.04      4.02 o 
   1  -5  -7       61.87       64.63      5.31 o 
   2  -5  -7       25.92       32.08      8.34 o 
   3  -5  -7      121.55      114.80      8.04 o 
   4  -5  -7      126.51      105.84     14.12 o 
   5  -5  -7       76.68       85.93     13.11 o 
   6  -5  -7       25.72       21.64     26.51 o 
  -8  -4  -7       45.28       58.11     19.28 o 
  -7  -4  -7       39.86       45.00     10.75 o 
  -6  -4  -7      154.58      162.21     11.78 o 
  -5  -4  -7       88.04       98.33     11.43 o 
  -4  -4  -7      434.75      467.24     18.70 o 
  -3  -4  -7     1098.76     1102.04     36.76 o 
  -2  -4  -7      528.35      604.49     22.14 o 
  -1  -4  -7      269.68      267.65     13.44 o 
   0  -4  -7      561.73      547.25     24.79 o 
   1  -4  -7      153.86      144.17      9.24 o 
   2  -4  -7      148.08      156.48      8.77 o 
   3  -4  -7       90.61      102.91      8.93 o 
   4  -4  -7        3.17        4.75      3.64 o 
   5  -4  -7       35.49       26.66      5.14 o 
   6  -4  -7       37.81       33.97     17.41 o 
   7  -4  -7       26.24       23.43     22.64 o 
  -8  -3  -7       66.38       75.10     12.47 o 
  -7  -3  -7       42.49       42.92     10.61 o 
  -6  -3  -7      185.15      188.61     11.95 o 
  -5  -3  -7       12.12       14.67      5.02 o 
  -4  -3  -7      252.61      272.83     27.59 o 
  -3  -3  -7       19.57       21.52      3.81 o 
  -2  -3  -7     2912.75     3084.06     59.91 o 
  -1  -3  -7      313.89      345.14     12.44 o 
   0  -3  -7      537.06      595.89     17.87 o 
   1  -3  -7        3.43        4.99      2.89 o 
   2  -3  -7       32.37       33.91      7.38 o 
   3  -3  -7       50.47       44.21      6.57 o 
   4  -3  -7      244.62      226.54     12.15 o 
   5  -3  -7      252.68      252.15     15.09 o 
   6  -3  -7       55.33       44.79     22.43 o 
   7  -3  -7        3.44        9.89      7.67 o 
  -8  -2  -7      104.62       90.43     15.76 o 
  -7  -2  -7      114.68      128.48     16.48 o 
  -6  -2  -7      650.68      622.43     19.35 o 
  -5  -2  -7      140.77      145.10      8.31 o 
  -4  -2  -7      218.38      243.14     25.44 o 
  -3  -2  -7      326.55      312.57     20.21 o 
  -2  -2  -7      115.92      109.06      8.60 o 
  -1  -2  -7     1750.48     1847.41     38.12 o 
   0  -2  -7      851.73      901.53     25.30 o 
   1  -2  -7      310.94      324.32      8.59 o 
   2  -2  -7      124.56       98.10      6.63 o 
   3  -2  -7      149.10      144.16      8.16 o 
   4  -2  -7      138.57      140.23     17.13 o 
   5  -2  -7      228.82      228.25     10.41 o 
   6  -2  -7       50.89       43.21     22.72 o 
   7  -2  -7        2.89        7.17      6.09 o 
  -8  -1  -7       75.69       59.26     11.25 o 
  -7  -1  -7      173.38      187.39     19.20 o 
  -5  -1  -7      486.46      504.18     17.34 o 
  -4  -1  -7      673.90      663.12     32.46 o 
  -3  -1  -7      121.49      122.75     10.82 o 
  -2  -1  -7       42.07       35.76      5.52 o 
  -1  -1  -7     1280.41     1244.84     28.95 o 
   0  -1  -7      430.80      403.10     17.91 o 
   1  -1  -7       97.33      108.36      7.92 o 
   2  -1  -7      662.36      659.06     16.33 o 
   3  -1  -7      238.25      246.61     10.87 o 
   4  -1  -7       91.67      101.60     10.19 o 
   5  -1  -7       79.92       75.36      6.87 o 
   6  -1  -7      118.51       99.60     43.50 o 
   7  -1  -7        2.68        4.37     10.25 o 
  -8   0  -7       21.00       13.83     15.19 o 
  -5   0  -7     1364.35     1399.33     24.72 o 
  -3   0  -7      479.65      480.97     19.28 o 
  -2   0  -7       42.23       51.31      6.16 o 
  -1   0  -7      624.29      712.14     20.78 o 
   0   0  -7      934.94     1008.32     17.29 o 
   1   0  -7      380.64      359.53     14.10 o 
   2   0  -7      220.64      226.90     11.80 o 
   3   0  -7      206.60      223.26     10.46 o 
   4   0  -7       98.32       90.36      7.51 o 
   5   0  -7       42.31       45.27      5.60 o 
   6   0  -7      206.33      236.33     24.44 o 
   7   0  -7       86.70       87.71     16.41 o 
  -5   1  -7      184.19      182.30      9.24 o 
  -4   1  -7       29.23       27.02      4.30 o 
  -3   1  -7     1847.17     1854.79     53.39 o 
  -2   1  -7     3867.31     3984.18     62.27 o 
  -1   1  -7     4821.87     5198.35     76.89 o 
   0   1  -7      340.51      374.38     13.05 o 
   1   1  -7      766.59      795.11     16.44 o 
   2   1  -7     1355.56     1363.92     30.98 o 
   3   1  -7       39.59       42.12      5.22 o 
   4   1  -7       89.88       98.08      8.37 o 
   5   1  -7      107.22       98.83      8.11 o 
   6   1  -7       23.87       24.12      4.81 o 
   7   1  -7        7.94        6.88      7.67 o 
  -5   2  -7       26.31       24.08      6.95 o 
  -3   2  -7      413.39      381.15     20.71 o 
  -2   2  -7      401.09      442.63     26.30 o 
  -1   2  -7      787.79      905.18     24.44 o 
   0   2  -7     3860.75     4123.94     44.53 o 
   1   2  -7     1317.95     1423.14     33.11 o 
   2   2  -7       45.86       35.75      4.23 o 
   3   2  -7       72.19       80.55      8.12 o 
   4   2  -7      426.25      425.95     20.18 o 
   5   2  -7       32.39       29.36      5.88 o 
   6   2  -7       91.05       89.22      8.29 o 
   7   2  -7      104.35      124.33     18.99 o 
  -5   3  -7      304.16      328.91     16.27 o 
  -4   3  -7       69.73       69.44      7.81 o 
  -3   3  -7      325.07      298.10     13.26 o 
  -2   3  -7       44.53       51.74      7.17 o 
  -1   3  -7       60.79       65.57      7.60 o 
   0   3  -7      831.30      955.72     21.91 o 
   1   3  -7     1467.25     1562.63     35.00 o 
   2   3  -7      458.27      468.53     18.77 o 
   3   3  -7      218.59      226.19     17.50 o 
   4   3  -7      140.69      149.75      9.53 o 
   5   3  -7       83.72       73.65      7.79 o 
   6   3  -7       23.52       27.88      5.40 o 
   7   3  -7       51.18       44.50     11.90 o 
  -5   4  -7     1890.88     1940.64     43.42 o 
  -4   4  -7       16.85       14.90     11.04 o 
  -3   4  -7      170.19      176.35     19.49 o 
  -2   4  -7      243.80      237.69     15.05 o 
  -1   4  -7       47.44       38.12      7.09 o 
   0   4  -7      227.29      242.88      8.72 o 
   1   4  -7      140.91      149.70      7.93 o 
   2   4  -7       64.84       83.75      8.04 o 
   3   4  -7     1352.37     1361.79     56.22 o 
   4   4  -7      106.49      111.73      8.83 o 
   5   4  -7      133.84      123.99     10.55 o 
   6   4  -7      371.41      408.50     31.74 o 
   7   4  -7       30.70       30.10     14.62 o 
  -5   5  -7      981.17      974.91     24.79 o 
  -4   5  -7       52.16       45.50      6.66 o 
  -3   5  -7     1763.54     1736.84     89.72 o 
  -2   5  -7      245.16      244.07     14.69 o 
   0   5  -7      120.83      111.79     11.61 o 
   1   5  -7      590.35      606.37     24.36 o 
   2   5  -7      237.02      238.05     13.97 o 
   3   5  -7      386.35      402.79     21.35 o 
   4   5  -7      415.40      407.25     21.18 o 
   5   5  -7       17.76       11.13      8.20 o 
   6   5  -7       77.29       81.91      9.39 o 
  -5   6  -7      189.33      180.22     12.11 o 
  -4   6  -7        6.16        5.02      4.44 o 
  -3   6  -7     3397.07     3378.02     73.88 o 
   0   6  -7      699.95      672.65     34.97 o 
   1   6  -7      168.28      169.76     10.10 o 
   2   6  -7      606.16      611.03     24.65 o 
   3   6  -7       79.11       81.40     11.25 o 
   4   6  -7        5.94        6.23      6.74 o 
   5   6  -7      102.96      111.28     12.23 o 
   6   6  -7       14.87       19.91      6.52 o 
  -4   7  -7       14.83       12.83      5.73 o 
   1   7  -7      631.75      619.84     21.78 o 
   2   7  -7      300.61      294.01     21.57 o 
   4   7  -7       14.37       17.27      7.45 o 
   5   7  -7       47.86       50.05      8.46 o 
  -4   8  -7      398.12      412.10     29.67 o 
   2   8  -7       94.51       91.08     10.32 o 
   3   8  -7      279.15      289.14     31.74 o 
   4   8  -7       95.59       94.59     14.69 o 
  -2 -11  -6      137.96      146.31     11.96 o 
  -1 -11  -6       57.84       55.67      9.69 o 
   0 -11  -6      105.14       94.59     33.46 o 
   1 -11  -6       47.55       35.69     27.80 o 
  -4 -10  -6        6.06        8.10      5.85 o 
  -3 -10  -6      938.18      974.30     34.04 o 
  -2 -10  -6       25.83       17.70      9.17 o 
  -1 -10  -6       59.77       52.99      8.77 o 
   0 -10  -6       76.05       59.33     29.09 o 
   1 -10  -6       33.77       36.62     31.74 o 
   2 -10  -6       15.61       14.12      8.74 o 
   3 -10  -6       35.00       38.98     29.24 o 
  -5  -9  -6      332.52      350.64     20.27 o 
  -4  -9  -6       11.39        7.21      4.99 o 
  -3  -9  -6      775.01      750.79     22.56 o 
  -2  -9  -6       54.59       63.19     11.50 o 
  -1  -9  -6     1317.69     1389.41     29.08 o 
   0  -9  -6      185.06      183.26     10.66 o 
   1  -9  -6       35.57       35.20     14.11 o 
   2  -9  -6      219.56      196.20     20.28 o 
   3  -9  -6       78.57       68.15     38.41 o 
   4  -9  -6      262.48      286.99     32.68 o 
  -6  -8  -6       70.68       77.54     18.85 o 
  -5  -8  -6       34.93       57.44     22.61 o 
  -4  -8  -6       35.44       59.14     31.85 o 
  -3  -8  -6      638.30      661.78     30.98 o 
  -2  -8  -6      148.97      128.60     11.95 o 
  -1  -8  -6     4335.22     4391.64     46.18 o 
   0  -8  -6      592.65      603.11     19.72 o 
   1  -8  -6      636.16      608.15     19.83 o 
   2  -8  -6      117.91      114.43     10.06 o 
   3  -8  -6       19.66       17.20     16.05 o 
   4  -8  -6       52.81       41.45      8.65 o 
   5  -8  -6       34.80       45.57     10.68 o 
  -6  -7  -6      103.43       98.18     13.55 o 
  -5  -7  -6      114.83      109.23     12.95 o 
  -4  -7  -6       22.84       26.00      6.56 o 
  -3  -7  -6      424.39      444.78     37.62 o 
  -2  -7  -6        3.88        6.67      4.10 o 
  -1  -7  -6       13.28        9.70      3.84 o 
   0  -7  -6       25.44       23.25      4.28 o 
   1  -7  -6     7394.99     7640.31     88.75 o 
   2  -7  -6      949.37     1000.41     22.23 o 
   3  -7  -6     1152.41     1224.53     50.69 o 
   4  -7  -6      101.60       93.48     22.73 o 
   5  -7  -6      168.88      187.96     25.37 o 
   6  -7  -6       18.08       14.90     17.05 o 
  -7  -6  -6      213.14      220.99     23.00 o 
  -6  -6  -6       16.66       22.52      7.57 o 
  -5  -6  -6      568.41      558.68     26.93 o 
  -4  -6  -6      224.57      235.37     15.70 o 
  -3  -6  -6      967.85      970.97     39.50 o 
  -2  -6  -6      521.34      563.58     38.44 o 
  -1  -6  -6      108.71      101.75      9.55 o 
   0  -6  -6      183.43      156.08     13.47 o 
   1  -6  -6      672.08      669.28     37.51 o 
   2  -6  -6       10.53        8.11      3.46 o 
   3  -6  -6     3487.09     3433.37     58.62 o 
   4  -6  -6      235.60      218.86     14.90 o 
   5  -6  -6      296.99      272.30     35.83 o 
   6  -6  -6       58.40       61.48     39.70 o 
  -6  -5  -6      252.53      255.99     15.63 o 
  -5  -5  -6      392.47      350.73     19.24 o 
  -4  -5  -6      150.23      168.97     13.03 o 
  -3  -5  -6     1402.73     1446.68     36.80 o 
  -2  -5  -6      176.85      161.72     10.32 o 
  -1  -5  -6       51.83       58.08      8.13 o 
   0  -5  -6       34.80       38.59      4.20 o 
   1  -5  -6       21.84       20.58      3.42 o 
   2  -5  -6      129.07      113.86     10.22 o 
   3  -5  -6      199.25      211.92     15.65 o 
   4  -5  -6      459.12      506.00     24.72 o 
   5  -5  -6     1319.12     1305.23     26.97 o 
   6  -5  -6       39.82       41.42     26.44 o 
   7  -5  -6      178.96      206.16     25.87 o 
  -8  -4  -6       72.13       75.53     16.19 o 
  -7  -4  -6       94.46       64.85     14.90 o 
  -6  -4  -6      553.97      562.41     25.71 o 
  -5  -4  -6       32.35       30.51      6.76 o 
  -4  -4  -6      486.65      505.67     18.10 o 
  -3  -4  -6      477.35      465.15     20.44 o 
  -2  -4  -6     2303.31     2381.61     48.95 o 
  -1  -4  -6      522.92      515.21     14.58 o 
   0  -4  -6      505.49      560.29     25.01 o 
   1  -4  -6      255.22      255.86      9.45 o 
   2  -4  -6       29.48       39.49      7.20 o 
   3  -4  -6      241.27      255.03     13.61 o 
   4  -4  -6       30.62       25.40      8.61 o 
   5  -4  -6      433.86      466.37     21.71 o 
   6  -4  -6      133.67      189.03     19.20 o 
   7  -4  -6      142.51      128.41     66.50 o 
  -8  -3  -6      124.85      131.99     16.91 o 
  -7  -3  -6       46.01       49.37     15.76 o 
  -6  -3  -6       71.16       75.53     10.35 o 
  -5  -3  -6      100.68      103.66     10.58 o 
  -4  -3  -6      955.78      994.30     36.40 o 
  -3  -3  -6       99.55      112.80      6.95 o 
  -2  -3  -6     2192.72     2353.04     30.95 o 
  -1  -3  -6     4012.77     4256.67     45.05 o 
   0  -3  -6     3484.16     3697.85     38.00 o 
   1  -3  -6       92.92      101.70      7.22 o 
   2  -3  -6       36.06       42.29      7.34 o 
   3  -3  -6      103.11      115.46      7.53 o 
   4  -3  -6      197.25      190.11     12.66 o 
   5  -3  -6       55.39       58.81      6.82 o 
   6  -3  -6       26.73       33.54     20.85 o 
   7  -3  -6      315.89      289.57     29.52 o 
  -8  -2  -6        7.71        9.17      6.02 o 
  -7  -2  -6      121.60      142.53     17.27 o 
  -6  -2  -6       83.39       71.60      6.56 o 
  -5  -2  -6       84.91       90.20      8.42 o 
  -4  -2  -6       21.67       18.70      4.73 o 
  -3  -2  -6     1186.30     1250.43     39.48 o 
  -2  -2  -6      399.51      379.43     19.06 o 
  -1  -2  -6      803.00      780.28     19.92 o 
   0  -2  -6     5556.53     5522.89     52.17 o 
   1  -2  -6     1054.82     1240.20     20.84 o 
   2  -2  -6     4940.29     5263.66     57.55 o 
   3  -2  -6      152.71      141.99      7.71 o 
   4  -2  -6      222.09      214.71     19.56 o 
   5  -2  -6      157.63      145.31     10.57 o 
   6  -2  -6       94.00       87.78     26.80 o 
   7  -2  -6       59.80       59.33     37.05 o 
  -8  -1  -6       17.89       16.41      8.74 o 
  -7  -1  -6      352.21      366.03     27.95 o 
  -6  -1  -6       76.08       67.14      6.02 o 
  -5  -1  -6      168.52      173.84     16.62 o 
  -4  -1  -6       13.00       11.82      3.73 o 
  -3  -1  -6      353.15      341.31     20.57 o 
  -2  -1  -6      265.07      263.13     14.40 o 
  -1  -1  -6     2368.96     2334.68     32.03 o 
   0  -1  -6     2078.06     2101.69     20.89 o 
   1  -1  -6     1736.41     1779.81     19.99 o 
   2  -1  -6     1852.73     1923.23     19.80 o 
   3  -1  -6      657.18      674.67     18.40 o 
   4  -1  -6      857.76      893.77     25.05 o 
   5  -1  -6      190.31      181.70     12.88 o 
   6  -1  -6      430.31      431.31     26.23 o 
   7  -1  -6       36.80       43.64     11.75 o 
  -8   0  -6       57.26       61.48     12.54 o 
  -5   0  -6      347.21      353.99     11.82 o 
  -4   0  -6      120.59      148.40      9.03 o 
  -3   0  -6     1288.15     1373.18     27.87 o 
  -2   0  -6      918.88      951.19     22.21 o 
  -1   0  -6      150.19      162.31      9.82 o 
   0   0  -6       12.25        9.89      3.79 o 
   1   0  -6     3699.55     3621.84     56.79 o 
   2   0  -6      433.99      460.31     15.78 o 
   3   0  -6      416.72      414.95     18.18 o 
   4   0  -6     1037.19     1056.77     28.19 o 
   5   0  -6      378.30      369.00     18.27 o 
   6   0  -6      243.45      229.09     22.14 o 
   7   0  -6       36.32       44.07     14.33 o 
  -5   1  -6      120.03      101.97      9.10 o 
  -4   1  -6      219.19      254.10     11.54 o 
  -3   1  -6      313.97      284.48     17.27 o 
  -2   1  -6      328.23      350.84     17.27 o 
  -1   1  -6     1621.53     1874.28     28.30 o 
   0   1  -6      657.54      697.91     11.79 o 
   1   1  -6      185.20      207.87      9.50 o 
   2   1  -6      659.08      659.23     21.02 o 
   3   1  -6       87.32       88.84      6.07 o 
   4   1  -6      217.47      223.66     17.10 o 
   5   1  -6      392.42      387.04     13.93 o 
   6   1  -6      212.86      198.58      9.82 o 
   7   1  -6       20.48       14.98     10.25 o 
  -5   2  -6      586.63      612.24     32.39 o 
  -4   2  -6      172.21      167.03      9.32 o 
  -3   2  -6       27.04       25.44      4.51 o 
  -2   2  -6      307.13      283.77     15.19 o 
  -1   2  -6       13.52       15.41      4.01 o 
   0   2  -6     2127.67     2323.86     27.62 o 
   1   2  -6     7582.25     8458.58     80.41 o 
   2   2  -6     1251.46     1237.82     28.55 o 
   3   2  -6      378.40      382.09     16.26 o 
   4   2  -6       46.87       44.31      5.37 o 
   5   2  -6       85.18       85.17      8.71 o 
   6   2  -6       61.05       60.19      6.87 o 
   7   2  -6       30.81       31.03     10.96 o 
  -5   3  -6      112.63      117.23      7.38 o 
  -4   3  -6      137.93      140.88     15.19 o 
  -3   3  -6      208.03      182.62     14.40 o 
  -2   3  -6        1.99        2.15      3.80 o 
  -1   3  -6       52.77       45.14      6.31 o 
   0   3  -6      266.65      268.00      9.84 o 
   1   3  -6      137.73      134.77      8.01 o 
   2   3  -6      272.20      318.24     15.13 o 
   3   3  -6     1013.60     1064.23     28.67 o 
   4   3  -6      139.37      137.96      8.66 o 
   5   3  -6       37.45       42.84      6.23 o 
   6   3  -6      469.37      461.30     22.38 o 
   7   3  -6       37.02       41.42     11.90 o 
  -5   4  -6      194.22      206.37     11.47 o 
  -4   4  -6       61.68       65.78      7.24 o 
  -3   4  -6       93.54      108.06     13.54 o 
  -2   4  -6      130.25      135.08     10.25 o 
   0   4  -6      107.34       97.67      5.59 o 
   1   4  -6      133.41      125.69     10.53 o 
   2   4  -6      459.81      491.14     27.23 o 
   3   4  -6      499.97      548.76     23.15 o 
   4   4  -6      188.77      185.06     13.18 o 
   5   4  -6      266.43      259.22     15.82 o 
   6   4  -6       11.07       11.88      5.02 o 
   7   4  -6       58.54       67.50     13.54 o 
  -5   5  -6      366.35      322.53     21.57 o 
  -4   5  -6       50.27       58.83      7.09 o 
  -3   5  -6     2257.62     2216.74     38.55 o 
   0   5  -6      126.14      121.53      7.17 o 
   1   5  -6      937.30      935.49     33.39 o 
   2   5  -6      402.43      399.56     18.06 o 
   3   5  -6      187.62      188.10     14.26 o 
   4   5  -6       42.41       53.74     10.25 o 
   5   5  -6     1060.66     1090.63     66.53 o 
   6   5  -6        8.43       12.83      8.10 o 
  -5   6  -6       24.78       24.79      5.73 o 
  -4   6  -6       13.15       10.10      4.59 o 
   0   6  -6      225.92      226.87      9.67 o 
   2   6  -6      321.67      321.17     22.29 o 
   3   6  -6      123.42      127.62     13.61 o 
   4   6  -6      140.41      149.98     17.91 o 
   5   6  -6       98.22       86.06     13.69 o 
   6   6  -6      121.98      132.57     20.06 o 
  -5   7  -6       27.28       24.94      6.23 o 
   0   7  -6       51.81       42.92     12.40 o 
   1   7  -6     4240.73     4154.94     88.93 o 
   2   7  -6      147.36      134.36     18.20 o 
   3   7  -6       41.64       37.62      8.46 o 
   4   7  -6      117.39      120.74     15.69 o 
   5   7  -6        5.14        7.02      9.10 o 
   1   8  -6      928.04      917.58     24.65 o 
   2   8  -6       84.88       87.28     10.53 o 
   3   8  -6     1084.11     1104.53     36.33 o 
   4   8  -6       44.31       63.92     12.33 o 
   5   8  -6      293.92      276.10     24.08 o 
   3   9  -6      545.97      475.52     37.98 o 
   4   9  -6      108.94      126.98     17.48 o 
  -2 -11  -5       70.09       78.10      9.74 o 
  -1 -11  -5      142.34      149.91     13.43 o 
   0 -11  -5       71.24       74.22     18.01 o 
   1 -11  -5      198.62      215.55     22.29 o 
   2 -11  -5        2.45        0.43      4.23 o 
  -4 -10  -5       50.99       52.61     11.00 o 
  -3 -10  -5       24.09       22.78      6.70 o 
  -2 -10  -5       30.27       32.65      9.46 o 
  -1 -10  -5       27.84       21.32      7.22 o 
   0 -10  -5       22.62       24.23      5.66 o 
   1 -10  -5       29.10       22.46     11.19 o 
   2 -10  -5      202.95      218.84     21.71 o 
   3 -10  -5       35.37       37.19     22.79 o 
  -5  -9  -5       20.45       26.52      8.80 o 
  -4  -9  -5       70.10       69.11     19.29 o 
  -3  -9  -5       19.57       17.25      7.44 o 
  -2  -9  -5      202.96      184.37     11.91 o 
  -1  -9  -5      395.02      398.46     16.12 o 
   0  -9  -5       73.58       70.32      9.67 o 
   1  -9  -5      175.17      184.38     10.72 o 
   2  -9  -5       54.17       62.50      8.24 o 
   3  -9  -5       96.80       98.89     15.62 o 
   4  -9  -5        1.70        8.89     11.47 o 
  -6  -8  -5       27.89       33.47      8.15 o 
  -5  -8  -5       71.11      173.06   2291.37 o 
  -4  -8  -5       24.62       38.80     10.05 o 
  -3  -8  -5      138.83      134.47     11.68 o 
  -2  -8  -5       15.27       17.10      5.66 o 
  -1  -8  -5       30.74       29.70      7.46 o 
   0  -8  -5       73.91       78.34     10.41 o 
   1  -8  -5     2649.96     2620.89     47.51 o 
   2  -8  -5      748.31      737.41     34.93 o 
   3  -8  -5       62.90       66.21     38.12 o 
   4  -8  -5      157.92      168.11     10.49 o 
   5  -8  -5      158.42      166.46     18.63 o 
  -7  -7  -5       65.01       86.49     16.48 o 
  -6  -7  -5       10.55       10.14      5.56 o 
  -5  -7  -5      100.28       97.84     11.73 o 
  -4  -7  -5       23.17       20.82      6.10 o 
  -3  -7  -5      229.35      234.61     32.89 o 
  -2  -7  -5       26.67       24.25      7.05 o 
  -1  -7  -5      280.26      261.18     12.54 o 
   0  -7  -5      255.70      259.93     10.57 o 
   1  -7  -5     1097.03     1104.73     21.33 o 
   2  -7  -5        5.00        6.30      3.41 o 
   3  -7  -5     1028.08     1040.12     28.93 o 
   4  -7  -5      119.15      110.33     15.26 o 
   5  -7  -5       13.29       32.75     14.76 o 
  -7  -6  -5      131.69      121.75     16.41 o 
  -6  -6  -5       12.42        9.34      4.73 o 
  -5  -6  -5       91.75       84.08     10.70 o 
  -4  -6  -5      135.69      132.17     11.43 o 
  -3  -6  -5      394.67      388.61     13.50 o 
  -2  -6  -5      538.22      479.46     26.01 o 
  -1  -6  -5      270.41      245.60     10.51 o 
   0  -6  -5      160.56      157.38      9.15 o 
   1  -6  -5      167.81      163.07     12.78 o 
   2  -6  -5      133.85      127.06      9.47 o 
   3  -6  -5     2520.56     2487.39    129.63 o 
   4  -6  -5      326.31      320.65     21.03 o 
   5  -6  -5     1603.34     1598.47     48.44 o 
   6  -6  -5       38.70       44.86     21.07 o 
  -7  -5  -5      184.39      164.24     18.63 o 
  -6  -5  -5       64.54       62.14     10.80 o 
  -5  -5  -5      503.69      488.09     17.46 o 
  -4  -5  -5       49.44       56.63      7.77 o 
  -3  -5  -5       71.40       76.19     12.90 o 
  -2  -5  -5       37.48       34.36      4.75 o 
  -1  -5  -5       26.05       81.61     54.50 o 
   0  -5  -5       42.44       38.45      4.50 o 
   1  -5  -5      381.86      396.55     17.73 o 
   2  -5  -5       95.39       90.01      5.88 o 
   3  -5  -5      327.75      316.85     11.57 o 
   4  -5  -5      186.94      185.42     12.65 o 
   5  -5  -5     1162.23     1265.69     50.14 o 
   6  -5  -5      391.26      426.51     33.18 o 
   7  -5  -5      617.54      635.46     33.46 o 
  -8  -4  -5      210.21      200.64     18.49 o 
  -7  -4  -5      153.28      174.92     16.77 o 
  -6  -4  -5       57.97       61.44     10.37 o 
  -5  -4  -5       26.27       25.74      6.94 o 
  -4  -4  -5       33.82       28.45      6.32 o 
  -3  -4  -5      128.07      107.21     10.64 o 
  -2  -4  -5      433.96      408.34     18.74 o 
  -1  -4  -5      210.44      206.52      7.45 o 
   0  -4  -5      106.07      102.17      4.67 o 
   1  -4  -5      144.85      155.37      4.62 o 
   2  -4  -5      174.08      173.22      9.85 o 
   3  -4  -5       34.25       37.64      9.74 o 
   4  -4  -5       19.30       16.63      6.38 o 
   5  -4  -5      370.02      384.37     30.53 o 
   6  -4  -5      186.73      180.86     19.42 o 
   7  -4  -5      890.09      939.51     40.84 o 
  -8  -3  -5       50.54       44.71     14.40 o 
  -7  -3  -5       33.81       29.45      9.24 o 
  -6  -3  -5       43.79       49.72      8.73 o 
  -5  -3  -5       81.94       91.12     10.31 o 
  -4  -3  -5      233.02      233.27     13.71 o 
  -3  -3  -5      463.00      429.27     20.14 o 
  -2  -3  -5      165.90      174.17      9.38 o 
  -1  -3  -5       25.65       32.51      3.25 o 
   0  -3  -5     2223.68     2293.84     34.25 o 
   1  -3  -5     1482.22     1583.75     24.27 o 
   2  -3  -5      127.85      156.45      7.58 o 
   3  -3  -5       48.77       57.59      5.79 o 
   4  -3  -5       55.62       55.15      6.36 o 
   5  -3  -5      222.04      235.32     14.64 o 
   6  -3  -5       54.43       57.40     33.97 o 
   7  -3  -5      197.25      186.02     21.93 o 
  -8  -2  -5       72.33       67.72     12.54 o 
  -7  -2  -5       27.13       25.08      8.60 o 
  -6  -2  -5       61.64       66.92      9.46 o 
  -5  -2  -5      103.18       90.32      9.58 o 
  -4  -2  -5       81.00       70.07      7.44 o 
  -3  -2  -5      451.50      460.46     32.17 o 
  -2  -2  -5      425.97      387.45     18.85 o 
  -1  -2  -5     1976.50     1999.40     29.02 o 
   0  -2  -5       58.09       53.08      3.16 o 
   1  -2  -5     1759.10     1792.86     27.52 o 
   2  -2  -5     2974.59     3141.57     57.97 o 
   3  -2  -5      467.67      460.63     23.74 o 
   4  -2  -5      145.16      142.40     11.60 o 
   5  -2  -5       80.46       74.80      6.72 o 
   6  -2  -5      181.72      156.43     16.27 o 
   7  -2  -5       47.34       31.74     14.55 o 
  -8  -1  -5       51.85       57.76     11.11 o 
  -7  -1  -5       65.14       79.61     26.44 o 
  -5  -1  -5      423.59      451.09     20.28 o 
  -4  -1  -5      478.83      565.95     20.57 o 
  -3  -1  -5      675.89      664.05     27.66 o 
  -2  -1  -5       28.94       35.11      4.80 o 
  -1  -1  -5     3240.19     3225.32     33.46 o 
   0  -1  -5      435.78      436.86      9.84 o 
   1  -1  -5      836.01      756.64     10.27 o 
   2  -1  -5     2443.60     2446.49     31.00 o 
   3  -1  -5      262.41      264.84     16.19 o 
   4  -1  -5     1469.58     1487.65     47.36 o 
   5  -1  -5      889.36      864.07     34.19 o 
   6  -1  -5      117.48      110.78     14.69 o 
   7  -1  -5       95.12       92.73     17.27 o 
   8  -1  -5       22.37       18.77     10.89 o 
  -8   0  -5      161.05      174.99     18.99 o 
  -7   0  -5      104.55      103.26     12.54 o 
  -5   0  -5      603.19      566.46     19.71 o 
  -4   0  -5      185.50      206.88     12.76 o 
  -3   0  -5      114.65      116.66      6.81 o 
  -2   0  -5      572.10      585.44     19.71 o 
  -1   0  -5      342.21      333.35     13.54 o 
   0   0  -5     1763.12     1742.66     16.93 o 
   1   0  -5     1668.17     1682.66     18.04 o 
   2   0  -5      945.12     1001.96     17.31 o 
   3   0  -5      582.70      625.35     17.18 o 
   4   0  -5     1331.17     1345.98     43.53 o 
   5   0  -5       22.06       22.51      3.73 o 
   6   0  -5      312.88      331.85     28.66 o 
   7   0  -5      451.78      475.81     50.45 o 
   8   0  -5      326.65      336.65     37.12 o 
  -8   1  -5      103.73      118.02     15.48 o 
  -5   1  -5        4.51        3.80      1.79 o 
  -4   1  -5      956.77     1027.29     44.50 o 
  -3   1  -5      314.48      285.05     13.76 o 
  -2   1  -5       35.34       32.68      4.23 o 
  -1   1  -5      704.35      685.19     15.84 o 
   0   1  -5     1547.99     1487.93     14.86 o 
   1   1  -5      393.85      402.92     11.73 o 
   2   1  -5       16.21       14.42      3.11 o 
   3   1  -5     1261.24     1282.74     29.83 o 
   4   1  -5       29.14       28.15      4.23 o 
   5   1  -5      132.93      132.34      7.67 o 
   6   1  -5      439.12      439.91     34.18 o 
   7   1  -5       91.93       84.13     16.05 o 
   8   1  -5      145.79      141.38     21.93 o 
  -5   2  -5       13.52       10.10      2.36 o 
  -4   2  -5      118.19      121.10      7.31 o 
  -3   2  -5       10.63        7.60      2.51 o 
  -2   2  -5      635.45      669.21     16.19 o 
  -1   2  -5       37.36       50.38      5.66 o 
   0   2  -5      116.27      114.59      6.91 o 
   1   2  -5      101.36       95.06      7.85 o 
   2   2  -5       12.07       13.66      3.17 o 
   3   2  -5      929.68      994.25     24.79 o 
   4   2  -5      242.28      248.69     25.37 o 
   5   2  -5      339.78      338.94     22.07 o 
   6   2  -5      215.92      209.75     10.19 o 
   7   2  -5       69.70       68.15     14.47 o 
  -5   3  -5       60.61       61.55      4.73 o 
  -4   3  -5      161.14      175.35     18.85 o 
  -3   3  -5      514.93      514.58     19.35 o 
  -2   3  -5       26.95       22.50      4.37 o 
   0   3  -5     1288.18     1274.94     21.93 o 
   1   3  -5      235.56      225.87     12.54 o 
   2   3  -5      604.84      622.35     24.72 o 
   3   3  -5     1034.26     1055.34     35.45 o 
   4   3  -5       96.87       92.92      8.22 o 
   5   3  -5      123.72      126.92     10.68 o 
   6   3  -5      158.12      150.70      9.39 o 
   7   3  -5       41.64       39.20     11.25 o 
  -5   4  -5       12.55        8.17      3.15 o 
  -4   4  -5       58.45       54.10      6.02 o 
  -3   4  -5      111.85      101.68      6.89 o 
   0   4  -5      147.92      143.60      9.32 o 
   1   4  -5      575.88      589.53     21.78 o 
   2   4  -5      589.43      602.14     31.31 o 
   3   4  -5      302.44      313.79     19.20 o 
   4   4  -5      191.18      194.55     16.41 o 
   5   4  -5      530.99      540.86     18.28 o 
   6   4  -5        1.57        5.22      4.71 o 
   7   4  -5       98.51      116.52     18.20 o 
  -5   5  -5      116.85      116.16      8.89 o 
  -4   5  -5       81.79       82.69      7.74 o 
  -3   5  -5      345.67      352.06     11.32 o 
  -1   5  -5       80.58       76.80      4.84 o 
   0   5  -5       75.11       78.97      7.67 o 
   1   5  -5       16.83       22.43      5.23 o 
   2   5  -5      450.42      459.40     22.50 o 
   3   5  -5      222.30      248.72     16.34 o 
   4   5  -5       39.90       43.42      8.96 o 
   5   5  -5       35.98       38.19     11.54 o 
   6   5  -5       49.93       44.35      6.65 o 
   7   5  -5      553.77      547.82     33.25 o 
  -5   6  -5      124.27      118.09     11.11 o 
  -1   6  -5      755.25      704.98     38.59 o 
   0   6  -5       69.16       66.00      8.81 o 
   1   6  -5       23.92       26.80      4.94 o 
   2   6  -5       99.78      105.48     12.68 o 
   3   6  -5     1003.48      914.57     33.75 o 
   4   6  -5       10.51       11.18      9.53 o 
   5   6  -5      111.86      125.26     16.77 o 
   6   6  -5       72.29       69.15      9.11 o 
  -1   7  -5       72.00       66.64      4.80 o 
   0   7  -5      298.42      297.45     18.56 o 
   1   7  -5      410.32      361.51     23.43 o 
   2   7  -5       64.99       63.27      7.95 o 
   4   7  -5       36.80       42.13     10.32 o 
   5   7  -5       52.08       53.46     13.40 o 
   6   7  -5       23.42       23.43      9.67 o 
   0   8  -5        7.38        6.52      3.51 o 
   1   8  -5      283.43      267.14     26.30 o 
   2   8  -5       44.24       49.80      8.81 o 
   3   8  -5      437.94      451.52     31.60 o 
   4   8  -5       68.24       71.37     12.11 o 
   5   8  -5      191.48      191.47     19.78 o 
   2   9  -5       89.49       78.32     11.18 o 
   3   9  -5      473.57      501.25     34.25 o 
   4   9  -5      103.36      108.13     17.20 o 
  -3 -11  -4       35.31       40.70     12.92 o 
  -2 -11  -4       38.32       35.97     43.28 o 
  -1 -11  -4      117.61      132.18     12.67 o 
   0 -11  -4      108.48      122.60     13.48 o 
   1 -11  -4       36.51       32.06     19.97 o 
   2 -11  -4        5.17        9.10      8.96 o 
  -4 -10  -4        7.99        7.48      5.87 o 
  -3 -10  -4       56.72       62.17     10.69 o 
  -2 -10  -4       80.62       80.69     10.68 o 
  -1 -10  -4       19.14       25.04      7.58 o 
   0 -10  -4        8.69        5.75      5.10 o 
   1 -10  -4      222.51      249.41     12.88 o 
   2 -10  -4       83.30       74.17     22.79 o 
   3 -10  -4       62.30       44.79     30.45 o 
   4 -10  -4        3.12        2.58      4.44 o 
  -5  -9  -4       13.28       16.60      5.95 o 
  -4  -9  -4       89.49       85.25     13.10 o 
  -3  -9  -4      359.76      346.14     32.75 o 
  -2  -9  -4      178.15      163.85     21.53 o 
  -1  -9  -4      166.11      170.45     13.23 o 
   0  -9  -4      152.52      148.25     10.29 o 
   1  -9  -4       96.33       81.66     23.35 o 
   2  -9  -4        0.02        2.28      3.03 o 
   3  -9  -4       76.01       73.59     26.16 o 
   4  -9  -4        2.55        1.43      3.01 o 
  -6  -8  -4       29.28      125.90     42.99 o 
  -5  -8  -4       10.33       11.74      6.63 o 
  -4  -8  -4       21.28       25.04      7.17 o 
  -3  -8  -4       94.62       75.80      8.17 o 
  -2  -8  -4      226.58      220.73     15.27 o 
  -1  -8  -4       28.65       25.32      5.72 o 
   0  -8  -4      302.51      309.92     14.74 o 
   1  -8  -4      110.05      103.66      9.04 o 
   2  -8  -4       90.87       93.62     10.11 o 
   3  -8  -4      219.24      225.06     13.03 o 
   4  -8  -4       74.75       80.97     36.98 o 
   5  -8  -4      129.56      110.50     19.63 o 
  -7  -7  -4      126.83      131.49     18.63 o 
  -6  -7  -4        3.91        9.60      6.66 o 
  -5  -7  -4       14.03       15.20      6.16 o 
  -4  -7  -4      261.87      228.37     40.13 o 
  -3  -7  -4      118.01      141.83     21.96 o 
  -2  -7  -4      184.68      154.06     14.90 o 
  -1  -7  -4      318.10      306.27     13.73 o 
   0  -7  -4      210.04      212.91     14.36 o 
   1  -7  -4      827.80      838.25     19.98 o 
   2  -7  -4      328.06      314.64     17.95 o 
   3  -7  -4      868.72      803.22     22.33 o 
   4  -7  -4      369.31      390.00     28.30 o 
   5  -7  -4       48.17       47.22     24.22 o 
   6  -7  -4        2.74        5.52     10.46 o 
  -7  -6  -4       49.85       45.93     23.43 o 
  -6  -6  -4      111.48      110.69     10.21 o 
  -5  -6  -4       41.46       31.43      7.33 o 
  -4  -6  -4       53.79       52.11      7.94 o 
  -3  -6  -4      890.93      944.50     31.10 o 
  -2  -6  -4      138.66      159.25     50.52 o 
  -1  -6  -4      461.03      444.95     18.88 o 
   0  -6  -4      227.12      235.14     13.58 o 
   1  -6  -4      140.18      149.29      9.70 o 
   2  -6  -4      183.40      185.93     15.02 o 
   3  -6  -4        2.64        3.39      3.87 o 
   4  -6  -4       31.94       39.01     12.03 o 
   5  -6  -4      299.50      275.95     22.21 o 
   6  -6  -4       96.50       89.21     23.29 o 
   7  -6  -4        7.40        9.67      7.02 o 
  -7  -5  -4       33.35       24.01      8.96 o 
  -6  -5  -4       12.36       11.46      5.86 o 
  -5  -5  -4       95.54       90.84      8.89 o 
  -4  -5  -4      121.77      115.80     10.74 o 
  -3  -5  -4       63.48       60.24      7.39 o 
  -2  -5  -4      490.41      515.15     16.05 o 
  -1  -5  -4       41.78       45.43      5.59 o 
   0  -5  -4      937.82      889.70     23.18 o 
   1  -5  -4       89.06       78.97      5.14 o 
   2  -5  -4       26.72       30.12      5.50 o 
   3  -5  -4     1138.73     1159.55     36.73 o 
   4  -5  -4       12.09       13.30      6.50 o 
   5  -5  -4      637.75      658.18     28.16 o 
   6  -5  -4       25.24       41.63     21.14 o 
   7  -5  -4      264.79      256.82     31.96 o 
  -8  -4  -4      107.10      103.33     14.26 o 
  -7  -4  -4      102.60       95.59     18.70 o 
  -6  -4  -4      313.89      294.34     16.37 o 
  -5  -4  -4       38.21       40.41      6.66 o 
  -4  -4  -4      649.62      647.85     32.53 o 
  -3  -4  -4       74.89       62.16      6.11 o 
  -2  -4  -4       42.68       38.27      5.38 o 
  -1  -4  -4      104.44       82.78      6.02 o 
   0  -4  -4      300.62      296.36     11.49 o 
   1  -4  -4      317.80      301.21     12.20 o 
   2  -4  -4      162.55      174.18      9.67 o 
   3  -4  -4      143.29      148.59      8.92 o 
   4  -4  -4      229.06      215.02     14.06 o 
   5  -4  -4      286.54      285.02     12.65 o 
   6  -4  -4      279.85      300.17     28.88 o 
   7  -4  -4      643.04      722.53     48.73 o 
  -8  -3  -4        8.27        8.53      7.81 o 
  -7  -3  -4       52.84       55.10     10.61 o 
  -6  -3  -4      178.85      168.42      8.92 o 
  -5  -3  -4      130.17      129.74      9.77 o 
  -4  -3  -4      132.93      120.49      9.76 o 
  -3  -3  -4       67.75       68.97      7.20 o 
  -2  -3  -4     1584.02     1588.01     26.76 o 
  -1  -3  -4      113.51      117.90      5.80 o 
   1  -3  -4      186.10      191.34      5.63 o 
   2  -3  -4      763.72      806.92     16.09 o 
   3  -3  -4       67.37       61.66      5.09 o 
   4  -3  -4       31.69       31.53      4.75 o 
   5  -3  -4      626.36      617.13     25.64 o 
   6  -3  -4       10.29        6.23      6.31 o 
   7  -3  -4        5.78        7.02     11.54 o 
  -8  -2  -4       16.00       18.56     15.19 o 
  -7  -2  -4       98.85      121.32     14.55 o 
  -6  -2  -4       43.61       38.48      8.74 o 
  -5  -2  -4       70.63       67.08      9.13 o 
  -4  -2  -4      465.57      507.75     16.40 o 
  -3  -2  -4      531.02      499.49     16.54 o 
  -2  -2  -4      244.58      236.15      8.16 o 
  -1  -2  -4     2965.78     2991.27     36.55 o 
   0  -2  -4      177.95      202.26      9.32 o 
   1  -2  -4      629.46      624.72     15.28 o 
   2  -2  -4      835.44      829.35     15.31 o 
   3  -2  -4      198.11      191.55      9.64 o 
   4  -2  -4       93.10       84.22      6.78 o 
   5  -2  -4      233.76      222.78     19.78 o 
   6  -2  -4      172.39      173.20     16.12 o 
   7  -2  -4      266.54      286.34     23.29 o 
   8  -2  -4       24.88       33.46     11.68 o 
  -8  -1  -4       92.51       86.63     34.68 o 
  -7  -1  -4       64.95       64.78     12.61 o 
  -6  -1  -4       27.00       30.74      7.81 o 
  -5  -1  -4      122.93      119.38      9.83 o 
  -4  -1  -4       38.21       25.44      7.88 o 
  -3  -1  -4      587.88      623.64     25.65 o 
  -1  -1  -4     1290.07     1272.57     21.14 o 
   0  -1  -4     1411.57     1392.40     10.20 o 
   1  -1  -4      755.04      695.73     11.34 o 
   2  -1  -4      160.90      151.39     15.01 o 
   3  -1  -4      325.75      344.60     12.50 o 
   4  -1  -4      103.77       85.96      7.51 o 
   5  -1  -4      247.57      235.96      7.97 o 
   6  -1  -4      123.71      148.69     16.34 o 
   7  -1  -4       75.17       77.75     13.11 o 
   8  -1  -4        8.21        6.66      8.60 o 
  -8   0  -4      131.05      152.34     17.56 o 
  -7   0  -4       24.56       39.63      8.89 o 
  -5   0  -4      605.13      586.59     19.63 o 
  -4   0  -4      521.76      579.86     18.63 o 
  -3   0  -4     1338.42     1408.94     24.22 o 
  -2   0  -4     1037.57      978.06     15.84 o 
  -1   0  -4      475.97      446.86     15.33 o 
   0   0  -4     1221.67     1216.54     19.73 o 
   1   0  -4     1386.56     1319.49     31.44 o 
   2   0  -4     2787.24     2873.55     37.84 o 
   3   0  -4      677.56      687.11     13.96 o 
   4   0  -4      344.35      339.94     13.95 o 
   5   0  -4      318.50      318.61      9.77 o 
   6   0  -4       57.22       60.69     11.82 o 
   7   0  -4       70.02       83.77     13.76 o 
   8   0  -4       48.93       21.86     10.68 o 
  -8   1  -4      142.10      153.56     16.91 o 
  -5   1  -4      212.35      187.53     16.91 o 
  -4   1  -4      742.93      764.16     22.14 o 
  -3   1  -4     2164.10     2199.97     33.18 o 
  -2   1  -4       84.72       79.04      5.59 o 
  -1   1  -4      185.63      175.13      8.81 o 
   0   1  -4      609.67      566.37     21.68 o 
   1   1  -4      517.39      482.93     12.35 o 
   2   1  -4      142.16      134.31      6.58 o 
   3   1  -4      209.87      212.96      8.40 o 
   4   1  -4      285.89      305.47     13.06 o 
   5   1  -4      125.37      129.64      9.53 o 
   6   1  -4      136.61      136.58     16.70 o 
   7   1  -4       48.35       46.94     30.74 o 
   8   1  -4       31.37       27.09     11.04 o 
  -5   2  -4        5.48        6.52      1.29 o 
  -3   2  -4       37.34       40.34      4.30 o 
  -2   2  -4      325.99      325.53      8.28 o 
  -1   2  -4     1088.28     1049.57     19.20 o 
   0   2  -4     1842.10     1700.73     16.70 o 
   2   2  -4      150.78      147.33     10.03 o 
   3   2  -4      140.41      129.21      7.94 o 
   4   2  -4       59.85       47.24      5.24 o 
   5   2  -4       49.69       44.37      5.30 o 
   6   2  -4       36.14       30.69      4.62 o 
   7   2  -4        3.29        3.22      7.52 o 
   8   2  -4       31.71       30.02     11.39 o 
  -5   3  -4      134.95      128.41      5.59 o 
  -4   3  -4      357.19      384.09     18.85 o 
  -3   3  -4       50.23       48.58      4.66 o 
  -2   3  -4      240.64      199.07      4.37 o 
   0   3  -4      379.59      411.39     13.26 o 
   1   3  -4      327.57      306.70     15.41 o 
   2   3  -4       23.90       25.58      5.80 o 
   3   3  -4     1187.22     1238.32     42.99 o 
   4   3  -4      250.70      230.81     25.87 o 
   5   3  -4      252.52      258.82     18.85 o 
   6   3  -4      344.07      341.11     15.01 o 
   7   3  -4      106.25      105.55     18.34 o 
  -5   4  -4       43.78       40.77      4.30 o 
  -4   4  -4       73.31       69.15     10.61 o 
  -2   4  -4       34.96       33.95      1.34 o 
  -1   4  -4      113.11      109.10      2.22 o 
   0   4  -4      155.94      151.56      6.81 o 
   1   4  -4      607.14      570.90     25.08 o 
   2   4  -4       18.06       18.63      4.66 o 
   3   4  -4      293.99      284.70     17.13 o 
   4   4  -4      366.77      360.80     20.42 o 
   5   4  -4      125.74      115.73     15.19 o 
   6   4  -4       14.72       16.10      6.23 o 
   7   4  -4      215.29      200.86     22.50 o 
  -5   5  -4      103.68      106.34      8.31 o 
  -3   5  -4      260.83      254.24      7.74 o 
  -2   5  -4       94.75       87.73      4.94 o 
  -1   5  -4      225.48      237.64     10.00 o 
   0   5  -4      118.06      122.82      9.17 o 
   1   5  -4       20.48       20.92      4.73 o 
   2   5  -4      330.16      308.99     19.42 o 
   3   5  -4      260.52      245.36     15.41 o 
   4   5  -4      156.02      155.07     14.90 o 
   5   5  -4      301.00      318.59     27.23 o 
   6   5  -4       36.10       31.46     13.61 o 
   7   5  -4      116.28      107.42     16.70 o 
  -5   6  -4      497.37      505.98     17.20 o 
  -3   6  -4      499.66      472.01     24.87 o 
  -2   6  -4      218.57      215.48     20.28 o 
  -1   6  -4       55.14       46.43      4.59 o 
   0   6  -4      836.92      881.25     30.60 o 
   1   6  -4      408.98      412.75     19.49 o 
   2   6  -4      688.94      715.79     24.87 o 
   3   6  -4      481.68      465.27     31.10 o 
   4   6  -4      158.38      148.76     15.62 o 
   5   6  -4      363.32      337.29     27.73 o 
   6   6  -4        1.96        6.09      8.17 o 
  -2   7  -4      381.51      356.35     20.35 o 
  -1   7  -4       34.20       31.39      4.08 o 
   0   7  -4        4.12        4.37      3.37 o 
   1   7  -4      531.34      553.92     33.97 o 
   2   7  -4      324.02      330.13     18.13 o 
   3   7  -4      414.98      407.30     22.21 o 
   4   7  -4       35.57       31.82      8.89 o 
   5   7  -4        4.94        9.82      8.53 o 
   6   7  -4       22.33       22.50     10.03 o 
   0   8  -4        5.06        8.31      4.16 o 
   1   8  -4       42.28       51.52      8.24 o 
   2   8  -4      137.91      134.86     12.25 o 
   3   8  -4      106.07      100.46     17.20 o 
   4   8  -4        9.07       14.90      7.74 o 
   5   8  -4       40.92       40.13     11.25 o 
   1   9  -4      205.66      194.34     16.41 o 
   2   9  -4        1.63        5.02      5.66 o 
   3   9  -4       40.54       40.20     15.05 o 
   4   9  -4       87.16       82.33     12.18 o 
   2  10  -4       56.94       48.73      9.89 o 
   3  10  -4      146.66      142.17     15.76 o 
  -3 -11  -3        9.58       14.26      7.60 o 
  -2 -11  -3        6.55        7.27      6.73 o 
  -1 -11  -3       15.27       10.12      5.78 o 
   0 -11  -3       25.97       23.05     13.00 o 
   1 -11  -3        9.70        5.62      3.44 o 
   2 -11  -3        3.74        3.54      4.60 o 
  -4 -10  -3       58.10       69.79     16.91 o 
  -3 -10  -3       12.61       12.48      7.22 o 
  -2 -10  -3       24.38       18.63      7.25 o 
  -1 -10  -3       29.01       25.75      7.11 o 
   0 -10  -3       37.55       38.39     16.60 o 
   1 -10  -3       46.15       32.41     12.17 o 
   2 -10  -3      168.81      184.03     17.23 o 
   3 -10  -3       36.81       45.22     27.87 o 
  -5  -9  -3       44.42       40.42      9.75 o 
  -4  -9  -3      245.27      247.66     20.24 o 
  -3  -9  -3       74.08       73.21     11.62 o 
  -2  -9  -3       66.60       62.70      9.94 o 
  -1  -9  -3       68.63       69.49     10.50 o 
   0  -9  -3      220.07      193.82     12.04 o 
   1  -9  -3      184.38      188.63     11.61 o 
   2  -9  -3       14.98       19.91      7.95 o 
   3  -9  -3        1.89        3.03      2.71 o 
   4  -9  -3       47.56       48.58     30.60 o 
  -6  -8  -3       26.59       43.14     13.90 o 
  -5  -8  -3      111.30      114.37     17.99 o 
  -4  -8  -3       20.28       17.77      5.96 o 
  -3  -8  -3      327.83      313.06     14.40 o 
  -2  -8  -3      114.86      131.71     42.99 o 
  -1  -8  -3      253.20      259.30     12.74 o 
   0  -8  -3       63.38       54.82      8.10 o 
   1  -8  -3       21.96       21.55     10.52 o 
   2  -8  -3      162.40      155.95     12.15 o 
   3  -8  -3       54.66       53.44     17.16 o 
   4  -8  -3       11.40       14.90      6.88 o 
   5  -8  -3       67.82       56.39     36.40 o 
   6  -8  -3       41.74       32.46     25.44 o 
  -7  -7  -3       27.75       36.33     13.54 o 
  -6  -7  -3       29.09       42.71     12.68 o 
  -5  -7  -3       70.92       82.67     37.51 o 
  -4  -7  -3      316.37      299.31     19.63 o 
  -3  -7  -3      201.61      195.40     13.58 o 
  -2  -7  -3       21.85       18.41      4.30 o 
  -1  -7  -3      627.51      618.48     23.39 o 
   0  -7  -3       41.83       37.51      6.33 o 
   1  -7  -3       76.32       67.83      7.01 o 
   2  -7  -3      235.61      231.64     14.22 o 
   3  -7  -3      686.47      701.94     19.58 o 
   4  -7  -3       69.79       66.04     10.09 o 
   5  -7  -3      253.42      266.07     17.77 o 
   6  -7  -3        4.38        4.87      6.31 o 
  -7  -6  -3      108.41      116.23     17.70 o 
  -6  -6  -3      142.71      119.45     15.55 o 
  -5  -6  -3       17.16       16.77      7.50 o 
  -4  -6  -3      260.71      271.25     16.59 o 
  -3  -6  -3      105.72      141.28     74.02 o 
  -2  -6  -3      384.38      378.13     29.42 o 
  -1  -6  -3      939.17      961.08     33.24 o 
   0  -6  -3      113.76      110.11      7.85 o 
   1  -6  -3        8.87        6.26      3.45 o 
   2  -6  -3       42.67       43.63      7.08 o 
   3  -6  -3       98.21       94.22      5.91 o 
   4  -6  -3       10.53       10.60      4.93 o 
   5  -6  -3      119.49      104.55     20.14 o 
   6  -6  -3       60.21       63.06     42.56 o 
   7  -6  -3       19.82       25.22     29.95 o 
  -7  -5  -3       96.22       96.95     15.69 o 
  -6  -5  -3       71.02       68.58     11.90 o 
  -5  -5  -3        6.53        7.98      4.58 o 
  -4  -5  -3      325.17      333.56     12.49 o 
  -3  -5  -3     1174.65     1176.74     42.75 o 
  -2  -5  -3     2012.87     2133.25     66.64 o 
  -1  -5  -3     2208.08     2303.49     60.05 o 
   0  -5  -3      156.66      157.06      7.43 o 
   1  -5  -3      287.35      262.60     12.68 o 
   2  -5  -3      111.05      105.72      5.79 o 
   3  -5  -3      129.51      116.70     11.35 o 
   4  -5  -3      341.81      360.37     17.08 o 
   5  -5  -3        3.19        4.35      1.96 o 
   6  -5  -3       34.97       32.75     14.04 o 
   7  -5  -3      131.22      161.52     20.64 o 
  -8  -4  -3      214.91      180.72     17.70 o 
  -7  -4  -3        0.20        3.01      6.38 o 
  -6  -4  -3      459.21      461.69     32.46 o 
  -5  -4  -3        0.59        1.98      2.71 o 
  -4  -4  -3      235.12      225.71     17.15 o 
  -3  -4  -3      311.37      290.17     15.87 o 
  -2  -4  -3      124.14      122.04      7.76 o 
  -1  -4  -3      386.52      384.59     20.42 o 
   0  -4  -3      878.15      912.89     16.57 o 
   1  -4  -3      125.83      131.18      5.26 o 
   2  -4  -3      100.93      101.23      5.01 o 
   3  -4  -3       97.53      103.74      8.26 o 
   4  -4  -3      476.12      508.09     16.16 o 
   5  -4  -3      399.32      381.50     11.75 o 
   6  -4  -3       50.34       39.27     22.57 o 
   7  -4  -3       87.68       76.53     45.14 o 
  -8  -3  -3      227.59      237.90     24.51 o 
  -7  -3  -3       64.59       65.57     13.83 o 
  -6  -3  -3       70.79       76.10     22.07 o 
  -5  -3  -3       84.26       76.30      6.24 o 
  -4  -3  -3      901.31      945.21     32.35 o 
  -3  -3  -3      163.00      175.72      9.64 o 
  -2  -3  -3       79.69       87.49      5.29 o 
  -1  -3  -3      292.40      264.02      8.69 o 
   0  -3  -3      846.62      796.93     17.13 o 
   1  -3  -3     1021.12      993.52     10.40 o 
   2  -3  -3      661.77      715.23     17.38 o 
   3  -3  -3      447.80      471.13     18.34 o 
   4  -3  -3        7.20        8.31      4.50 o 
   5  -3  -3      659.72      639.76     26.54 o 
   6  -3  -3       53.95       55.96     28.81 o 
   8  -3  -3       23.76       15.55     11.97 o 
  -8  -2  -3       70.60       69.01     12.18 o 
  -7  -2  -3       32.00       36.04      8.67 o 
  -6  -2  -3      330.44      316.51     19.49 o 
  -5  -2  -3      231.14      234.20     17.75 o 
  -4  -2  -3       58.64       58.46      5.37 o 
  -3  -2  -3      492.25      512.01     16.51 o 
  -2  -2  -3      168.22      142.62      5.94 o 
  -1  -2  -3      577.27      566.11     32.93 o 
   0  -2  -3      733.51      647.67     13.45 o 
   1  -2  -3     1602.29     1586.59     46.86 o 
   2  -2  -3     1263.44     1301.83     15.51 o 
   3  -2  -3     3210.55     3171.81     36.85 o 
   4  -2  -3      661.29      654.34     22.51 o 
   5  -2  -3      297.63      277.00      7.49 o 
   6  -2  -3      192.28      186.88     17.13 o 
   7  -2  -3       63.59       69.22     14.90 o 
   8  -2  -3       64.75       74.52     15.33 o 
  -8  -1  -3      120.20      114.22     14.69 o 
  -7  -1  -3      189.09      208.17     18.99 o 
  -6  -1  -3      146.76      139.59     16.41 o 
  -5  -1  -3      390.38      378.79     13.08 o 
  -4  -1  -3      374.73      385.59     21.57 o 
  -3  -1  -3      194.63      186.24      7.09 o 
  -2  -1  -3     3647.52     3656.27     29.67 o 
  -1  -1  -3     2141.66     1952.60     21.21 o 
   0  -1  -3      619.51      598.35     12.84 o 
   1  -1  -3      281.83      219.71     42.49 o 
   2  -1  -3     1226.88     1250.25     19.06 o 
   3  -1  -3       11.43        9.27      2.12 o 
   4  -1  -3      113.16      112.20      5.24 o 
   5  -1  -3       20.51       17.92      4.59 o 
   6  -1  -3      571.85      572.90     29.74 o 
   7  -1  -3      130.92      150.27     18.20 o 
   8  -1  -3       18.80       23.36     12.90 o 
  -8   0  -3      192.48      220.99     22.50 o 
  -7   0  -3       23.11       20.21      8.38 o 
  -6   0  -3      256.98      247.58     15.84 o 
  -4   0  -3      197.33      190.97     11.18 o 
  -3   0  -3      267.39      259.40     11.61 o 
  -2   0  -3     3743.56     3648.10     25.22 o 
   0   0  -3      268.44      236.22      4.87 o 
   1   0  -3      228.04      236.30     10.43 o 
   2   0  -3      236.37      210.51      9.39 o 
   3   0  -3      478.41      450.05     14.73 o 
   4   0  -3     1022.80     1008.25     23.51 o 
   5   0  -3       52.63       46.37      3.85 o 
   6   0  -3      462.29      474.95     26.80 o 
   7   0  -3       78.99       94.66     13.61 o 
   8   0  -3       38.83       52.24     12.97 o 
  -8   1  -3       81.38      101.25     15.91 o 
  -4   1  -3       91.25       89.14      3.15 o 
  -3   1  -3     1317.49     1261.75     19.92 o 
  -2   1  -3     1030.01     1038.54     14.12 o 
  -1   1  -3      240.42      275.50      8.17 o 
   0   1  -3      170.08      173.56      9.03 o 
   1   1  -3      277.92      259.63      7.73 o 
   2   1  -3      152.16      127.14      5.97 o 
   3   1  -3      452.43      463.58     15.48 o 
   4   1  -3      723.48      732.88     25.34 o 
   5   1  -3      138.92      143.76     10.11 o 
   6   1  -3      267.03      271.30     20.57 o 
   7   1  -3       56.46       57.11     11.75 o 
   8   1  -3       12.31       18.56     10.96 o 
  -8   2  -3      101.05       96.88     13.61 o 
  -4   2  -3      207.85      185.95     11.61 o 
  -3   2  -3      698.23      699.95     14.69 o 
  -2   2  -3     3461.56     3443.59     18.08 o 
   0   2  -3      552.89      543.60     15.33 o 
   1   2  -3      472.30      459.33     16.27 o 
   2   2  -3      104.56       99.75      8.24 o 
   3   2  -3        1.82       -1.15      4.59 o 
   4   2  -3      180.72      179.43      8.52 o 
   5   2  -3      702.05      705.62     15.80 o 
   6   2  -3       91.73       85.49      6.43 o 
   7   2  -3      107.46      103.26     15.19 o 
   8   2  -3       39.31       46.22     12.47 o 
  -4   3  -3       94.36       97.60      8.74 o 
  -1   3  -3      559.19      555.85     14.12 o 
   0   3  -3      144.47      153.56      7.02 o 
   1   3  -3      433.07      419.41     18.77 o 
   2   3  -3      459.46      437.26     21.78 o 
   3   3  -3      150.81      145.11     13.54 o 
   4   3  -3       75.33       76.39      9.75 o 
   5   3  -3      133.52      135.93     14.76 o 
   6   3  -3       37.07       36.22      5.21 o 
   7   3  -3       57.20       66.79     13.54 o 
   8   3  -3       17.72       10.10     10.75 o 
  -5   4  -3       46.95       41.06      3.94 o 
  -2   4  -3       28.71       25.42      3.91 o 
  -1   4  -3      618.05      610.45     23.07 o 
   0   4  -3      595.99      576.56     23.22 o 
   1   4  -3      292.68      302.75     15.69 o 
   2   4  -3       17.87       15.19      4.16 o 
   3   4  -3      200.20      206.30     14.33 o 
   4   4  -3      172.25      153.28     16.77 o 
   5   4  -3       65.40       67.79     29.67 o 
   6   4  -3       92.51       99.58      9.01 o 
   7   4  -3       73.19       64.42     13.26 o 
  -5   5  -3       45.31       44.14      5.37 o 
  -2   5  -3       68.33       64.64      6.09 o 
  -1   5  -3      216.11      237.40     13.90 o 
   0   5  -3       92.24       99.32      6.52 o 
   1   5  -3      263.19      276.81     18.27 o 
   2   5  -3      670.43      712.92     36.04 o 
   3   5  -3     1139.50     1114.14     47.08 o 
   4   5  -3      104.32      108.63     12.61 o 
   5   5  -3       13.66        8.74      7.09 o 
   6   5  -3       39.15       36.62     11.97 o 
   7   5  -3       41.70       58.26     13.97 o 
  -3   6  -3      494.23      541.16     14.83 o 
  -2   6  -3      164.51      160.73     15.91 o 
  -1   6  -3      573.87      574.27     26.80 o 
   0   6  -3       34.25       32.89      5.37 o 
   1   6  -3      158.26      180.86     12.40 o 
   2   6  -3       87.71       97.96     13.54 o 
   3   6  -3      165.23      158.15     13.11 o 
   4   6  -3      331.40      311.50     20.85 o 
   5   6  -3       59.00       58.26     14.55 o 
   6   6  -3      105.74      123.75     20.28 o 
   7   6  -3       85.86       94.73     17.99 o 
  -3   7  -3      257.79      224.58     17.05 o 
  -2   7  -3      384.96      373.70     21.43 o 
  -1   7  -3       34.37       33.03      7.60 o 
   0   7  -3        4.41        4.66      3.15 o 
   1   7  -3        2.29        3.65      4.51 o 
   2   7  -3      773.76      829.65     47.58 o 
   3   7  -3      118.93      104.76     12.61 o 
   4   7  -3       98.88       88.71     13.26 o 
   6   7  -3        3.32        6.02      8.03 o 
  -1   8  -3       46.92       43.42      6.59 o 
   0   8  -3       26.94       24.79      6.31 o 
   1   8  -3      163.96      163.52     13.54 o 
   2   8  -3      108.47      118.45     12.33 o 
   3   8  -3      365.10      336.79     22.50 o 
   4   8  -3      102.17       96.38     19.06 o 
   5   8  -3       43.67       49.66     12.83 o 
   0   9  -3       22.01       23.50      5.73 o 
   1   9  -3        5.86        9.24      5.37 o 
   2   9  -3       45.51       43.07     10.53 o 
   3   9  -3       16.23       21.71      7.81 o 
   4   9  -3       16.45       17.91     16.62 o 
   5   9  -3       30.34       42.21     14.19 o 
   1  10  -3      182.16      187.31     21.57 o 
   2  10  -3       21.66       27.23      8.96 o 
   3  10  -3       37.85       53.67     13.04 o 
  -3 -11  -2       11.93       12.25      8.38 o 
  -2 -11  -2       15.11       17.70      8.31 o 
  -1 -11  -2       50.09       59.33     11.61 o 
   0 -11  -2       45.69       46.29     17.77 o 
   1 -11  -2        7.87        9.89      7.67 o 
   2 -11  -2       11.36       11.11     11.54 o 
  -4 -10  -2       35.04       41.42     10.53 o 
  -3 -10  -2        4.03        4.44      7.38 o 
  -2 -10  -2      162.47      151.98     12.10 o 
  -1 -10  -2      122.41      137.19     13.38 o 
   0 -10  -2       20.17       19.65      6.23 o 
   1 -10  -2       22.35       23.48      9.37 o 
   2 -10  -2       41.90       46.11      8.79 o 
   3 -10  -2       41.15       36.47     28.95 o 
  -5  -9  -2       21.43       22.14      8.53 o 
  -4  -9  -2       24.20       41.78      9.60 o 
  -3  -9  -2        0.79        1.14      4.67 o 
  -2  -9  -2        9.51        8.74      4.79 o 
  -1  -9  -2       42.61       30.12      8.08 o 
   0  -9  -2       87.51       82.28     11.12 o 
   1  -9  -2      115.39      118.26      9.43 o 
   2  -9  -2       33.04       30.47     16.03 o 
   3  -9  -2       20.15       16.02      7.52 o 
  -6  -8  -2       84.35      100.39     16.05 o 
  -5  -8  -2      187.91      193.19     24.08 o 
  -4  -8  -2       29.69       26.59      7.52 o 
  -3  -8  -2      232.80      228.09     12.82 o 
  -2  -8  -2      511.82      543.25     21.21 o 
  -1  -8  -2      322.64      328.95     17.79 o 
   0  -8  -2       20.47       25.33      5.89 o 
   1  -8  -2       27.90       23.26      9.50 o 
   2  -8  -2      118.82      118.83     10.41 o 
   3  -8  -2      165.55      146.17     12.09 o 
   4  -8  -2      282.18      241.20     20.71 o 
   5  -8  -2       11.40       13.40      8.38 o 
   6  -8  -2       22.40       21.28     20.06 o 
  -7  -7  -2      171.88      438.76     50.09 o 
  -6  -7  -2        4.91       55.82     39.63 o 
  -5  -7  -2       55.76      150.41     30.24 o 
  -4  -7  -2      308.68      322.88     42.89 o 
  -3  -7  -2      184.12      181.62     10.39 o 
  -2  -7  -2       87.86       74.01     12.65 o 
  -1  -7  -2      160.29      169.57     16.64 o 
   0  -7  -2      212.03      215.57     16.84 o 
   1  -7  -2       54.05       53.20      8.71 o 
   2  -7  -2       45.71       48.92     10.86 o 
   3  -7  -2       94.59      110.99      9.43 o 
   4  -7  -2      210.54      208.18     14.07 o 
   5  -7  -2       14.44       10.82     10.75 o 
   6  -7  -2       50.84       39.63     27.23 o 
  -7  -6  -2       54.08       52.53     11.32 o 
  -6  -6  -2       12.89        7.52      7.67 o 
  -5  -6  -2      111.33      110.93     13.19 o 
  -4  -6  -2       89.72      120.96     33.03 o 
  -3  -6  -2       68.61      113.47     21.68 o 
  -2  -6  -2     1164.60     1183.19     41.21 o 
  -1  -6  -2      399.74      450.88     18.25 o 
   0  -6  -2       10.01       13.39      3.69 o 
   1  -6  -2      626.68      650.16     24.01 o 
   2  -6  -2        2.26        2.76      2.58 o 
   3  -6  -2      654.96      637.75     12.55 o 
   4  -6  -2       29.73       32.05     10.97 o 
   5  -6  -2       26.93       28.81     15.91 o 
   6  -6  -2       69.16       62.20     39.13 o 
   7  -6  -2       57.70       50.09     29.67 o 
  -7  -5  -2        3.31        8.31      8.89 o 
  -6  -5  -2      375.83      373.48     21.43 o 
  -5  -5  -2       11.65       13.04      6.31 o 
  -4  -5  -2      154.36      163.72     11.58 o 
  -3  -5  -2      169.79      173.44      9.09 o 
  -2  -5  -2       65.19      102.44     32.53 o 
  -1  -5  -2     1012.88      945.54     45.93 o 
   0  -5  -2      434.28      457.65     15.98 o 
   1  -5  -2        7.80       10.20      3.82 o 
   2  -5  -2      406.70      404.88     16.47 o 
   3  -5  -2       81.88       85.20      8.56 o 
   4  -5  -2        1.78        2.58      1.76 o 
   5  -5  -2        4.35        4.98      2.44 o 
   6  -5  -2       21.57       21.86     11.54 o 
   7  -5  -2        5.99        9.32      6.09 o 
  -8  -4  -2      341.17      283.77     22.43 o 
  -7  -4  -2       13.32       10.96      9.24 o 
  -6  -4  -2       73.84       73.52     11.04 o 
  -5  -4  -2       49.16       51.45      8.38 o 
  -4  -4  -2      798.53      768.60     27.99 o 
  -3  -4  -2      411.36      429.75     20.00 o 
  -2  -4  -2      152.99      157.79     10.25 o 
  -1  -4  -2      174.95      198.47     20.49 o 
   0  -4  -2     2753.59     2694.23     23.31 o 
   1  -4  -2      142.74      155.06      7.24 o 
   2  -4  -2      353.50      364.92     11.26 o 
   3  -4  -2      604.24      617.40     19.22 o 
   4  -4  -2      253.40      266.60     12.62 o 
   5  -4  -2      261.50      243.06     19.71 o 
   6  -4  -2      130.26      126.69     14.90 o 
   7  -4  -2       35.01       41.35     25.15 o 
  -8  -3  -2      456.05      398.56     34.32 o 
  -7  -3  -2      120.81      116.30     30.67 o 
  -6  -3  -2      958.81      956.56     34.83 o 
  -5  -3  -2      206.73      202.72     18.92 o 
  -4  -3  -2       26.25       26.83      8.53 o 
  -3  -3  -2      334.14      326.78     16.23 o 
  -2  -3  -2     1886.81     1860.03     23.15 o 
  -1  -3  -2      937.13      923.14     28.56 o 
   0  -3  -2      383.24      376.27      9.81 o 
   1  -3  -2     1537.75     1449.84     12.02 o 
   2  -3  -2      951.39      908.73     25.76 o 
   3  -3  -2      457.30      484.32     15.02 o 
   4  -3  -2      204.34      201.08     13.54 o 
   5  -3  -2      558.88      539.74     17.63 o 
   6  -3  -2      335.72      358.72     22.29 o 
   7  -3  -2       10.87       12.83      9.32 o 
   8  -3  -2       50.06       42.99     29.88 o 
  -8  -2  -2      108.22       85.99     25.44 o 
  -7  -2  -2      181.72      165.39     15.55 o 
  -6  -2  -2      545.79      520.88     24.72 o 
  -5  -2  -2       12.32       23.43      5.88 o 
  -4  -2  -2     3039.68     3332.92     66.29 o 
  -3  -2  -2      248.07      262.79     12.43 o 
  -2  -2  -2     1774.68     1827.42     18.11 o 
  -1  -2  -2     1003.23      941.10     11.15 o 
   0  -2  -2     1091.10     1108.08     54.85 o 
   1  -2  -2     1457.72     1460.23     14.54 o 
   2  -2  -2     1787.36     1781.79     65.82 o 
   3  -2  -2      486.72      445.65     14.44 o 
   4  -2  -2      628.14      645.64     34.40 o 
   5  -2  -2      416.34      433.67     21.78 o 
   6  -2  -2       13.97       15.48      6.88 o 
   7  -2  -2       38.73       34.25     10.18 o 
   8  -2  -2       89.93      100.39     17.27 o 
  -8  -1  -2       94.85       99.32     20.14 o 
  -7  -1  -2       77.64       81.26     12.54 o 
  -6  -1  -2       28.71       27.30      8.10 o 
  -5  -1  -2       46.27       54.24      7.17 o 
  -4  -1  -2      278.33      319.15     13.56 o 
  -3  -1  -2      335.38      339.59     11.25 o 
  -2  -1  -2     2194.00     2001.98     21.57 o 
  -1  -1  -2      740.69      676.24     11.54 o 
   0  -1  -2      779.25      779.13     17.82 o 
   1  -1  -2     5691.50     5412.86     23.85 o 
   2  -1  -2      609.84      541.28     12.45 o 
   3  -1  -2     2182.66     2222.25     28.34 o 
   4  -1  -2      340.18      314.77     13.27 o 
   5  -1  -2      368.16      334.48     32.75 o 
   6  -1  -2      179.35      180.08     20.06 o 
   7  -1  -2       21.52       22.21      9.03 o 
   8  -1  -2       46.01       40.92     12.97 o 
  -8   0  -2       24.12       19.13     13.69 o 
  -7   0  -2        0.91        3.15      6.02 o 
  -6   0  -2      566.27      583.65     35.83 o 
  -3   0  -2     1303.43     1356.84     12.76 o 
  -2   0  -2     1741.82     1803.48     14.47 o 
  -1   0  -2      457.69      443.67      9.06 o 
   0   0  -2     1035.46     1003.84      6.14 o 
   1   0  -2     1451.46     1445.32      8.55 o 
   2   0  -2        7.14        6.13      2.07 o 
   3   0  -2      621.74      611.13     18.18 o 
   4   0  -2      373.65      354.50     15.04 o 
   5   0  -2      376.14      361.20     11.26 o 
   6   0  -2      143.99      116.16     16.41 o 
   7   0  -2       33.80       26.87      9.46 o 
   8   0  -2       34.02       41.78     12.54 o 
  -8   1  -2      160.03      184.88     18.92 o 
  -7   1  -2      188.22      177.78     14.62 o 
  -3   1  -2      921.79      863.69     12.68 o 
  -2   1  -2      941.79      953.19     10.96 o 
  -1   1  -2      100.76       96.41      2.94 o 
   0   1  -2     2089.49     1930.73     11.54 o 
   1   1  -2      128.82      122.82      6.81 o 
   2   1  -2     7364.40     7536.76     55.96 o 
   3   1  -2       79.57       78.68      6.20 o 
   4   1  -2      342.12      343.60     15.28 o 
   5   1  -2      263.29      257.75     17.48 o 
   6   1  -2      196.10      216.12     22.21 o 
   7   1  -2       16.91       17.05      9.53 o 
   8   1  -2       23.65       18.99      9.10 o 
  -8   2  -2      156.39      170.90     18.20 o 
  -4   2  -2      601.00      610.88     15.84 o 
  -3   2  -2     1203.11     1232.27     26.87 o 
  -1   2  -2     2230.65     2167.72     11.82 o 
   0   2  -2      500.91      488.71     13.76 o 
   1   2  -2     2179.82     2094.99     24.44 o 
   2   2  -2       71.37       50.52      6.02 o 
   3   2  -2       11.00       12.33      4.73 o 
   4   2  -2      806.22      753.63     39.63 o 
   5   2  -2      124.02      121.76     19.03 o 
   6   2  -2       61.51       62.38      5.40 o 
   7   2  -2        0.85        9.75      9.82 o 
   8   2  -2        2.82        7.02      6.66 o 
  -4   3  -2      112.91      101.40      8.38 o 
  -1   3  -2     1053.65     1136.79     24.15 o 
   0   3  -2     2896.86     2972.44     23.93 o 
   1   3  -2      639.60      643.77     21.43 o 
   2   3  -2      871.70      845.99     23.43 o 
   3   3  -2       26.75       27.16      6.88 o 
   4   3  -2      149.78      151.70     13.26 o 
   5   3  -2       25.86       31.60      8.31 o 
   6   3  -2       92.57       89.90      7.99 o 
   7   3  -2      105.08      111.43     19.78 o 
   8   3  -2       11.62        8.67      9.24 o 
  -5   4  -2      108.46      107.13      5.37 o 
  -1   4  -2      137.27      125.90      5.52 o 
   0   4  -2      741.39      751.98     16.91 o 
   1   4  -2     1394.11     1433.66     29.31 o 
   2   4  -2       60.15       60.62      6.95 o 
   3   4  -2       31.30       26.94      6.23 o 
   4   4  -2       63.51       44.28      8.03 o 
   5   4  -2       69.88       85.27     12.61 o 
   6   4  -2      298.82      331.13     24.08 o 
   7   4  -2       37.16       46.58     12.47 o 
  -2   5  -2      324.84      384.09     21.64 o 
  -1   5  -2       61.19       68.00      5.37 o 
   0   5  -2       89.84       87.78      7.17 o 
   1   5  -2      997.38      989.67     33.32 o 
   2   5  -2      436.03      473.44     37.12 o 
   3   5  -2      541.72      528.91     26.01 o 
   4   5  -2      203.05      194.55     20.28 o 
   5   5  -2       41.81       32.17      9.53 o 
   6   5  -2       35.65       35.83     10.89 o 
   7   5  -2       64.23       58.54     12.76 o 
  -3   6  -2      341.52      369.61     13.33 o 
  -2   6  -2       82.27       85.77     10.10 o 
  -1   6  -2      205.94      196.56      9.89 o 
   0   6  -2      116.61      124.90      8.89 o 
   1   6  -2      189.41      183.16     12.33 o 
   2   6  -2      259.96      272.08     17.41 o 
   3   6  -2        5.06        7.81      5.45 o 
   4   6  -2      487.59      512.86     27.37 o 
   5   6  -2       26.43       24.51     10.46 o 
   6   6  -2       63.59       52.24     12.90 o 
   7   6  -2       50.62       71.44     15.98 o 
  -4   7  -2      229.90      214.62     15.69 o 
  -3   7  -2      191.76      182.37     14.90 o 
  -2   7  -2      336.92      328.41     19.85 o 
  -1   7  -2        7.96        5.88      2.72 o 
   0   7  -2      222.88      219.99     18.56 o 
   1   7  -2       44.64       47.65      7.38 o 
   2   7  -2       26.44       22.50      6.23 o 
   3   7  -2      107.60      117.95     15.55 o 
   4   7  -2      366.70      397.13     30.88 o 
   5   7  -2      283.60      260.26     24.94 o 
   6   7  -2        0.29        4.16      8.03 o 
  -3   8  -2      106.85       98.10      7.81 o 
  -2   8  -2      144.06      117.73      9.67 o 
  -1   8  -2       13.88       10.46      4.23 o 
   0   8  -2       47.80       41.35      7.17 o 
   1   8  -2        2.55        2.15      4.16 o 
   2   8  -2       44.28       45.72      8.03 o 
   3   8  -2       75.60       73.95     14.12 o 
   4   8  -2      156.91      149.98     18.20 o 
   5   8  -2        4.75        4.01     10.61 o 
   6   8  -2       41.38       49.44     12.68 o 
  -1   9  -2       76.06       68.00     21.21 o 
   0   9  -2       31.23       26.30      6.45 o 
   1   9  -2      132.38      116.66     13.26 o 
   2   9  -2       32.78       22.72      7.45 o 
   3   9  -2       39.26       54.24     10.82 o 
   4   9  -2      108.92      100.82     15.55 o 
   5   9  -2       23.62       13.83      8.38 o 
   1  10  -2       77.93       66.07     21.57 o 
   2  10  -2       54.44       56.11     10.32 o 
   3  10  -2       14.81       23.22     10.39 o 
   4  10  -2       32.46       26.16     10.46 o 
   2  11  -2       18.92       13.54      7.38 o 
  -3 -11  -1       97.75      108.56     18.77 o 
  -2 -11  -1      128.19      139.88     19.42 o 
  -1 -11  -1       90.22      102.40     16.70 o 
   0 -11  -1       38.96       36.90     29.88 o 
   1 -11  -1      183.72      191.25     21.21 o 
   2 -11  -1       95.10      113.79     42.13 o 
  -4 -10  -1        1.19        2.87      6.16 o 
  -3 -10  -1      106.98      106.91     16.19 o 
  -2 -10  -1      103.10      115.51     15.48 o 
  -1 -10  -1      112.55      115.94     16.27 o 
   0 -10  -1       15.80        9.75      6.45 o 
   1 -10  -1       18.28       22.36     14.83 o 
   2 -10  -1      100.87       97.60     45.57 o 
   3 -10  -1        6.47        3.44      3.94 o 
   4 -10  -1        6.73        4.44      6.74 o 
  -5  -9  -1      175.21      160.59     19.92 o 
  -4  -9  -1       41.90       40.84     17.05 o 
  -3  -9  -1       67.77       78.97     11.90 o 
  -2  -9  -1       19.17       18.85      7.52 o 
  -1  -9  -1        8.60        7.75      4.77 o 
   0  -9  -1      351.54      346.64     21.30 o 
   1  -9  -1       56.90       43.66      8.18 o 
  -6  -8  -1       77.50       78.32     15.48 o 
  -5  -8  -1      297.27      269.94     30.24 o 
  -4  -8  -1       23.87       25.15      9.03 o 
  -3  -8  -1      220.74      225.44     17.56 o 
  -2  -8  -1      124.04      125.84     10.83 o 
  -1  -8  -1       66.68       70.43      9.44 o 
   0  -8  -1      134.23      129.52      9.85 o 
   1  -8  -1      172.67      144.42     11.18 o 
   2  -8  -1       54.05       51.82     11.80 o 
   3  -8  -1      441.75      442.34     29.88 o 
   5  -8  -1        9.86        4.01      4.66 o 
  -7  -7  -1       26.71       43.85     21.28 o 
  -6  -7  -1      463.02      791.46     49.09 o 
  -5  -7  -1      152.44      180.29     19.06 o 
  -4  -7  -1      136.09      136.36     14.55 o 
  -3  -7  -1      663.64      652.52     28.89 o 
  -2  -7  -1      296.46      272.78     15.32 o 
  -1  -7  -1      107.61      108.42     11.17 o 
   0  -7  -1      327.17      349.62     14.46 o 
   1  -7  -1       38.38       41.22      9.04 o 
   2  -7  -1      459.86      458.14     40.38 o 
   3  -7  -1       36.28       45.09     15.03 o 
   4  -7  -1      126.76      118.16     11.39 o 
   5  -7  -1      478.25      434.68     28.52 o 
   6  -7  -1       37.45       30.17     20.35 o 
  -7  -6  -1      137.56      160.94     21.43 o 
  -6  -6  -1      116.00      127.12     17.48 o 
  -5  -6  -1      468.92      955.77     68.00 o 
  -3  -6  -1      364.88      422.53     16.94 o 
  -2  -6  -1     1355.06     1397.47     61.66 o 
  -1  -6  -1      876.80      878.74     30.84 o 
   0  -6  -1       79.13       86.82      6.31 o 
   1  -6  -1       45.22       57.55     10.66 o 
   3  -6  -1      562.72      567.94     11.50 o 
   4  -6  -1       70.83       68.53      8.42 o 
   5  -6  -1      562.92      596.34     37.55 o 
   6  -6  -1       32.10       28.81     17.27 o 
   7  -6  -1       68.65       59.48     31.89 o 
  -7  -5  -1      121.17      132.07     18.77 o 
  -6  -5  -1      112.42      102.61     13.40 o 
  -5  -5  -1       67.50       59.83      9.89 o 
  -4  -5  -1       47.10       51.59      8.96 o 
  -3  -5  -1       95.50      224.14     96.45 o 
  -2  -5  -1     1122.96     1242.88     29.85 o 
  -1  -5  -1      324.62      324.91     13.25 o 
   0  -5  -1      382.64      409.51     14.80 o 
   1  -5  -1      747.80      794.68     20.43 o 
   2  -5  -1      940.09     1011.94     19.88 o 
   3  -5  -1       11.00       16.16      4.14 o 
   4  -5  -1       56.39       46.49     11.82 o 
   5  -5  -1       92.10      114.01     11.61 o 
   6  -5  -1       31.65       30.60     18.27 o 
   7  -5  -1        3.72        9.24      6.59 o 
  -8  -4  -1      944.75      835.46     35.11 o 
  -7  -4  -1      132.78      135.15     14.83 o 
  -6  -4  -1     2136.47     2178.40     51.31 o 
  -5  -4  -1       16.18       17.56      8.03 o 
  -4  -4  -1       11.42       10.32      5.80 o 
  -3  -4  -1       36.68       42.95     12.72 o 
  -2  -4  -1      872.54      936.50     26.37 o 
  -1  -4  -1      367.11      418.76     14.47 o 
   0  -4  -1     1499.55     1566.09     18.85 o 
   1  -4  -1      688.36      783.81     15.29 o 
   2  -4  -1      404.21      434.36     12.54 o 
   3  -4  -1      192.65      207.70     10.82 o 
   4  -4  -1       57.38       60.55      5.20 o 
   5  -4  -1       39.41       39.41     24.44 o 
   6  -4  -1       82.35       87.35     37.76 o 
   7  -4  -1      110.52       96.81     48.37 o 
   8  -4  -1       62.79       57.61     25.44 o 
  -8  -3  -1      440.50      369.04     32.32 o 
  -7  -3  -1       74.94       76.96     12.11 o 
  -6  -3  -1     1334.20     1309.83     41.42 o 
  -5  -3  -1      170.23      167.32     16.62 o 
  -4  -3  -1      575.81      583.29     30.60 o 
  -3  -3  -1      101.51       98.89      5.64 o 
  -2  -3  -1      363.12      385.50     11.43 o 
  -1  -3  -1      996.99     1051.36     22.86 o 
   0  -3  -1       88.31       89.92      5.22 o 
   1  -3  -1     1700.25     1671.78     13.44 o 
   2  -3  -1      506.70      538.25     11.40 o 
   3  -3  -1      266.18      265.03     10.96 o 
   4  -3  -1      118.91      112.62      6.48 o 
   5  -3  -1      120.93      137.01     15.33 o 
   6  -3  -1       94.99       84.34     11.75 o 
   7  -3  -1      305.65      334.43     23.07 o 
   8  -3  -1       22.11       42.28     14.33 o 
  -8  -2  -1      365.82      332.92     26.51 o 
  -7  -2  -1      379.69      358.15     20.85 o 
  -6  -2  -1     1573.47     1595.46     48.51 o 
  -5  -2  -1      113.56      104.19     13.47 o 
  -4  -2  -1     6740.18     7047.19    478.39 o 
  -3  -2  -1      409.20      432.76     15.62 o 
  -2  -2  -1     4936.03     5003.51     40.84 o 
  -1  -2  -1     1396.91     1376.01     23.68 o 
   0  -2  -1     1039.95     1014.90     24.72 o 
   1  -2  -1       69.84       64.08      3.84 o 
   2  -2  -1      402.66      411.48     10.23 o 
   3  -2  -1      146.42      137.67      7.02 o 
   4  -2  -1     1624.80     1647.77     52.74 o 
   5  -2  -1      401.30      424.43     24.72 o 
   7  -2  -1      250.70      286.56     25.80 o 
   8  -2  -1        9.72       18.06      8.89 o 
  -8  -1  -1       16.27       16.55      7.60 o 
  -7  -1  -1      239.24      227.23     16.77 o 
  -6  -1  -1       45.86       50.23     11.75 o 
  -5  -1  -1        8.51       10.32      4.87 o 
  -4  -1  -1     2997.87     3405.47     92.08 o 
  -3  -1  -1      507.05      515.55     12.02 o 
  -1  -1  -1     6303.14     6071.43     57.83 o 
   0  -1  -1     1247.86     1242.42    123.29 o 
   1  -1  -1     1705.99     1643.67     14.08 o 
   2  -1  -1     3858.22     3527.17     75.71 o 
   3  -1  -1      167.65       98.16     19.03 o 
   4  -1  -1      443.86      450.80     28.23 o 
   5  -1  -1      508.10      509.63     26.73 o 
   6  -1  -1      266.68      262.63     20.14 o 
   7  -1  -1       72.66       69.44     12.76 o 
   8  -1  -1        7.76       12.04      9.24 o 
  -8   0  -1      102.04       97.88     34.75 o 
  -7   0  -1      293.70      285.20     18.27 o 
  -6   0  -1      156.06      152.70     14.26 o 
  -5   0  -1       53.39       53.96      7.95 o 
  -1   0  -1      269.37      286.68      5.95 o 
   1   0  -1      335.09      341.92      5.88 o 
   2   0  -1     1338.96     1303.60     10.94 o 
   3   0  -1      286.48      291.50     15.26 o 
   4   0  -1      112.66      116.14      4.05 o 
   5   0  -1       62.40       58.33      7.63 o 
   6   0  -1      281.74      255.82     18.99 o 
   7   0  -1       28.85       29.31      8.96 o 
   8   0  -1       50.25       53.89     13.83 o 
  -8   1  -1      278.38      317.87     25.37 o 
  -7   1  -1       12.04       17.48      8.46 o 
  -6   1  -1      503.92      519.66     22.21 o 
  -2   1  -1     3155.50     2968.92      9.94 o 
  -1   1  -1     1850.87     1617.55     16.98 o 
   1   1  -1     2939.31     2749.58     25.30 o 
   2   1  -1     5520.26     5418.98     45.50 o 
   3   1  -1       27.31       29.02      5.88 o 
   4   1  -1        5.04        5.05      2.29 o 
   5   1  -1      419.05      424.72     25.30 o 
   6   1  -1      373.20      363.38     22.64 o 
   7   1  -1      178.69      187.31     20.21 o 
   8   1  -1       25.31       16.98      7.74 o 
  -8   2  -1       49.79       59.76     11.18 o 
  -2   2  -1      304.56      309.06     11.04 o 
  -1   2  -1      335.49      316.58      9.75 o 
   1   2  -1      467.17      437.97     15.26 o 
   2   2  -1     1535.43     1620.97     27.16 o 
   3   2  -1       15.52       20.78      6.23 o 
   4   2  -1      287.09      228.95     18.27 o 
   5   2  -1      259.85      240.70     27.09 o 
   6   2  -1        5.02        6.73      2.58 o 
   7   2  -1      103.89      103.83     15.48 o 
   8   2  -1       27.32       29.88     10.25 o 
  -8   3  -1        1.95        4.01      5.16 o 
  -1   3  -1      179.52      246.02     42.21 o 
   0   3  -1      265.83      252.24      9.96 o 
   1   3  -1      696.55      660.04     16.41 o 
   3   3  -1       95.83      102.18     10.53 o 
   4   3  -1      178.62      171.48     13.83 o 
   5   3  -1      169.05      166.68     18.63 o 
   6   3  -1      329.47      329.05     23.86 o 
   7   3  -1       67.98       67.07     13.97 o 
   8   3  -1       54.33       39.99     11.61 o 
  -1   4  -1      149.74      164.60      6.66 o 
   0   4  -1      983.24     1015.54     17.91 o 
   1   4  -1     1146.35     1206.07     26.66 o 
   2   4  -1      504.99      465.27     23.58 o 
   3   4  -1      288.00      289.50     21.21 o 
   4   4  -1        3.35        5.02      5.02 o 
   5   4  -1       43.53       49.59     10.68 o 
   6   4  -1      206.38      228.95     24.87 o 
   7   4  -1       53.68       59.91     14.76 o 
   8   4  -1       27.43       26.80     12.18 o 
  -2   5  -1     1457.18     2027.42     57.11 o 
  -1   5  -1      657.88      724.32     23.29 o 
   0   5  -1      884.76      902.39     22.00 o 
   1   5  -1       58.38       55.75      7.17 o 
   2   5  -1      258.55      246.79     18.06 o 
   3   5  -1       69.15       58.97      9.24 o 
   4   5  -1      327.53      332.78     20.35 o 
   5   5  -1       44.29       37.33      9.39 o 
   6   5  -1      103.88       96.95     15.84 o 
   7   5  -1        4.73        5.59      7.60 o 
  -2   6  -1      807.69      771.83     27.37 o 
  -1   6  -1      110.49      110.28      7.60 o 
   0   6  -1      769.93      836.46     42.64 o 
   1   6  -1      156.39      165.31     12.04 o 
   2   6  -1      174.49      168.32     19.71 o 
   3   6  -1       61.32       71.30     11.11 o 
   4   6  -1       61.36       58.76     10.39 o 
   5   6  -1       84.04       88.57     28.38 o 
   6   6  -1       70.88       83.91     15.12 o 
   7   6  -1       11.77       15.76      8.46 o 
  -3   7  -1       54.15       58.33      7.88 o 
  -2   7  -1       98.51       84.48      7.45 o 
   0   7  -1      112.94      118.45     14.62 o 
   1   7  -1      119.73      136.94     14.76 o 
   2   7  -1       44.91       44.71      7.67 o 
   3   7  -1       70.06       66.50     11.61 o 
   4   7  -1      119.29      112.00     14.26 o 
   5   7  -1       27.75       35.69     11.18 o 
   6   7  -1       64.24       74.81     14.55 o 
  -4   8  -1      111.69      120.60     16.77 o 
  -2   8  -1       59.30       50.52      6.88 o 
  -1   8  -1       25.39       27.44      6.45 o 
   0   8  -1      748.02      674.80     38.62 o 
   1   8  -1       55.10       51.88      8.60 o 
   2   8  -1       14.68       15.12      5.95 o 
   3   8  -1      133.94      135.36     15.19 o 
   4   8  -1       63.44       52.96     11.47 o 
   5   8  -1        4.72        8.38      8.67 o 
   6   8  -1       55.70       52.88     14.04 o 
  -2   9  -1      330.38      321.60     15.91 o 
  -1   9  -1      580.97      521.88     32.89 o 
   0   9  -1      694.17      650.01     39.20 o 
   1   9  -1       19.08       19.13      7.74 o 
   2   9  -1       25.97       26.01      8.89 o 
   4   9  -1       10.95       11.54      7.95 o 
   5   9  -1       18.84       17.99      9.75 o 
   0  10  -1      116.33       81.12     10.25 o 
   1  10  -1      111.27       81.83     27.73 o 
   2  10  -1       27.90       33.89     10.39 o 
   3  10  -1       95.09       88.14     13.54 o 
   4  10  -1       19.56       29.45     11.18 o 
   1  11  -1       70.54       46.51      9.53 o 
   2  11  -1      305.38      293.51     22.00 o 
  -3 -11   0        3.12        8.03      8.67 o 
  -2 -11   0      277.65      266.50     22.29 o 
  -1 -11   0       61.13       38.98     10.75 o 
   0 -11   0        2.46       -0.36      5.30 o 
   1 -11   0       18.47       29.09     18.42 o 
   2 -11   0        4.34        1.93      5.88 o 
  -3 -10   0      198.72      198.64     23.29 o 
  -2 -10   0      109.69      115.23     17.91 o 
  -1 -10   0      361.56      317.09     23.29 o 
   0 -10   0      107.23      125.62     44.28 o 
   1 -10   0        8.31       11.39      5.73 o 
   2 -10   0       40.82       35.90     18.92 o 
   3 -10   0        4.72       10.32     10.96 o 
   4 -10   0       27.11       27.23     27.52 o 
  -5  -9   0        9.57       23.86      9.39 o 
  -4  -9   0      121.03      111.71     16.98 o 
  -3  -9   0       18.61       18.42      6.38 o 
  -1  -9   0      288.60      284.27     23.65 o 
   0  -9   0      259.65      219.85     20.06 o 
   1  -9   0      507.72      460.90     32.39 o 
   2  -9   0       52.23       53.60     29.74 o 
   3  -9   0       11.31       11.97      6.88 o 
   4  -9   0        8.02        7.88      3.44 o 
  -6  -8   0      181.90      172.41     17.34 o 
  -5  -8   0      159.67      168.54     21.50 o 
  -4  -8   0       86.82       86.20     13.76 o 
  -3  -8   0      283.42      297.45     24.22 o 
  -2  -8   0      296.50      287.13     20.71 o 
  -1  -8   0       22.65       25.08      7.02 o 
   0  -8   0       64.95       64.49      9.10 o 
   1  -8   0      179.44      153.56     16.34 o 
   2  -8   0      657.18      641.84     45.29 o 
   3  -8   0      213.36      189.11     17.34 o 
  -6  -7   0       21.07       17.63      8.89 o 
  -5  -7   0       15.37       28.88     13.26 o 
  -4  -7   0      386.69      356.86     21.14 o 
  -3  -7   0      149.39      146.40     12.97 o 
  -2  -7   0      199.72      223.57     21.14 o 
  -1  -7   0      142.85      139.51     12.89 o 
   0  -7   0       77.77       85.61      9.58 o 
   1  -7   0      633.43      645.99     20.84 o 
   2  -7   0      924.82      995.33     30.10 o 
   3  -7   0        6.28        3.30      5.02 o 
   4  -7   0      500.20      488.28     35.18 o 
   5  -7   0      258.99      207.66     21.93 o 
   6  -7   0       22.19       27.95     12.61 o 
  -7  -6   0       90.53      481.76     80.90 o 
  -6  -6   0       28.96     1401.91    600.13 o 
  -4  -6   0      371.25      427.08     30.96 o 
  -3  -6   0      822.00      817.11     26.51 o 
  -2  -6   0      557.66      591.94     22.97 o 
  -1  -6   0     2067.95     2211.90     70.27 o 
   0  -6   0      127.38      145.25      9.23 o 
   1  -6   0      292.13      315.47     15.18 o 
   2  -6   0      573.20      612.43     36.04 o 
   3  -6   0       38.49       37.70     10.09 o 
   4  -6   0      235.04      231.81     20.64 o 
   5  -6   0       65.04       67.65      8.96 o 
   6  -6   0       47.76       48.08     32.39 o 
   7  -6   0       83.27       89.57     11.82 o 
  -7  -5   0       94.88       98.74     14.69 o 
  -6  -5   0        6.13        9.24      6.74 o 
  -5  -5   0       80.86       92.73     13.54 o 
  -3  -5   0        3.11       12.18      9.96 o 
  -2  -5   0       61.76       65.77      5.47 o 
  -1  -5   0     1531.20     1741.45     27.45 o 
   0  -5   0     7655.33     8197.35     82.98 o 
   1  -5   0     1270.15     1355.26     23.50 o 
   2  -5   0     1431.99     1530.88     47.37 o 
   3  -5   0      510.85      517.40     16.67 o 
   4  -5   0      403.30      404.37     19.42 o 
   5  -5   0      264.27      262.41     17.77 o 
   6  -5   0       45.76       47.08     25.94 o 
   7  -5   0       46.76       41.63     30.53 o 
  -8  -4   0       27.49       24.01      9.17 o 
  -7  -4   0      178.97      179.93     16.91 o 
  -6  -4   0      390.11      359.44     26.87 o 
  -5  -4   0       45.81       37.76     24.08 o 
  -4  -4   0       87.78       95.88     13.26 o 
  -3  -4   0      547.90      566.31     23.86 o 
  -2  -4   0      446.95      519.01     72.02 o 
  -1  -4   0      688.95      712.69     15.67 o 
   0  -4   0      546.98      558.23     17.91 o 
   1  -4   0     4257.60     4629.64    231.17 o 
   2  -4   0      895.25     1073.56     15.28 o 
   3  -4   0      882.93      989.07     24.33 o 
   4  -4   0      428.07      427.01     20.78 o 
   5  -4   0      657.39      682.97     46.00 o 
   6  -4   0       25.79       24.15     13.97 o 
   7  -4   0        5.37        4.59      6.16 o 
   8  -4   0       49.83       45.43     33.25 o 
  -8  -3   0       94.56       90.86     13.47 o 
  -7  -3   0       48.73       56.04     10.96 o 
  -6  -3   0      400.42      352.56     21.78 o 
  -5  -3   0      420.56      417.91     18.77 o 
  -4  -3   0     2817.35     2778.17     55.75 o 
  -3  -3   0       33.40       34.11      5.30 o 
  -2  -3   0     1132.87     1038.92     15.55 o 
  -1  -3   0      591.60      601.28     24.11 o 
   0  -3   0       34.98       33.56      3.98 o 
   1  -3   0       93.46       99.62      3.85 o 
   2  -3   0      937.98     1042.18     26.29 o 
   3  -3   0      857.28      849.72     27.59 o 
   4  -3   0     1228.16     1203.35     55.32 o 
   5  -3   0      686.04      709.77     25.08 o 
   6  -3   0       71.64       79.11     11.75 o 
   7  -3   0      151.27      158.44     16.91 o 
  -8  -2   0       79.21       53.89     16.98 o 
  -7  -2   0       35.11       42.06     11.68 o 
  -6  -2   0      865.89      902.96     32.75 o 
  -5  -2   0       63.38       69.29      8.17 o 
  -4  -2   0     5928.32     6042.05    156.21 o 
  -3  -2   0      487.83      460.12     21.50 o 
  -2  -2   0    11476.88    11542.61    157.50 o 
   0  -2   0      540.32      496.20     19.28 o 
   1  -2   0     6741.93     6862.38     32.48 o 
   2  -2   0       82.42       82.41      4.79 o 
   3  -2   0      680.79      713.21     20.78 o 
   4  -2   0     1688.14     1739.78     54.03 o 
   5  -2   0       50.59       48.66      8.17 o 
   6  -2   0      105.08      125.26     15.76 o 
   7  -2   0      181.37      182.87     20.49 o 
   8  -2   0       82.70       97.17     15.55 o 
  -8  -1   0       47.58       48.94     16.41 o 
  -7  -1   0       41.09       35.61     20.42 o 
  -6  -1   0      441.61      455.53     22.36 o 
  -5  -1   0       44.11       42.99      6.66 o 
  -4  -1   0     1532.52     1584.43     48.51 o 
  -3  -1   0      713.80      677.74     17.05 o 
  -1  -1   0     1688.33     1598.31     19.19 o 
   1  -1   0       44.70       50.58      2.26 o 
   2  -1   0     1499.43     1408.94     21.00 o 
   3  -1   0       68.89       67.93      6.88 o 
   4  -1   0      813.37      799.63     30.60 o 
   5  -1   0      107.43      122.39     16.27 o 
   6  -1   0      137.12      134.00     15.69 o 
   7  -1   0      128.19      131.85     17.34 o 
   8  -1   0      149.71      164.31     20.57 o 
  -8   0   0      102.17      108.49     13.61 o 
  -7   0   0       50.15       45.22      8.89 o 
  -6   0   0       64.23       58.19      8.46 o 
  -5   0   0       72.02       75.46      8.38 o 
  -4   0   0      304.48      346.97     21.07 o 
  -1   0   0     1569.46     1379.92     14.55 o 
   1   0   0     1573.97     1368.81     14.55 o 
   2   0   0     4470.86     4679.37    103.29 o 
   3   0   0      535.13      511.89     14.90 o 
   4   0   0      303.24      377.06     24.79 o 
   5   0   0       72.87       64.99      9.17 o 
   6   0   0       64.98       78.75     14.90 o 
   7   0   0       49.74       36.04      9.75 o 
   8   0   0      102.61      105.98     17.91 o 
  -8   1   0      150.51      136.29     14.90 o 
  -7   1   0      127.92      135.22     14.19 o 
  -6   1   0      136.06      134.14     15.12 o 
  -2   1   0     1501.38     1376.69      8.31 o 
  -1   1   0       45.01       49.72      1.87 o 
   1   1   0     1693.37     1636.62     22.13 o 
   2   1   0    17713.33    18426.11     48.36 o 
   3   1   0      713.63      690.14     20.14 o 
   4   1   0     1530.11     1535.63     50.09 o 
   5   1   0       43.54       42.45      3.15 o 
   6   1   0      442.89      470.15     27.09 o 
   7   1   0       40.73       35.54      9.67 o 
   8   1   0       47.38       55.75     12.90 o 
  -8   2   0       83.31       90.07     12.33 o 
  -7   2   0      181.69      173.27     15.84 o 
  -2   2   0       83.24       73.81      4.66 o 
   0   2   0      540.04      486.92     14.40 o 
   2   2   0    11479.65    11499.44     68.72 o 
   3   2   0      489.18      469.86     24.08 o 
   4   2   0     5936.65     5913.21    157.79 o 
   5   2   0       63.86       63.70      9.75 o 
   6   2   0      864.10      795.59     42.82 o 
   7   2   0       35.38       35.04     10.68 o 
   8   2   0       78.70       74.38     13.97 o 
  -8   3   0      133.64      132.71     13.97 o 
  -4   3   0     1224.79     1085.54     45.29 o 
   0   3   0       34.39       29.95      3.30 o 
   1   3   0      592.00      592.90     20.35 o 
   2   3   0     1133.58     1057.02     23.58 o 
   3   3   0       33.29       31.24      6.31 o 
   4   3   0     2812.02     3021.24     50.95 o 
   5   3   0      421.31      445.71     23.65 o 
   6   3   0      399.45      366.03     24.58 o 
   7   3   0       48.61       43.50     11.04 o 
   8   3   0       95.28      111.64     18.34 o 
  -8   4   0       50.20       51.81     18.42 o 
  -1   4   0     4250.67     5173.19     73.66 o 
   0   4   0      545.37      542.59     18.70 o 
   1   4   0      685.99      707.55     20.42 o 
   2   4   0      444.95      465.42     23.43 o 
   3   4   0      550.45      580.72     25.58 o 
   4   4   0       88.28      102.40     14.69 o 
   5   4   0       46.36       48.94     23.93 o 
   6   4   0      392.03      365.17     30.96 o 
   7   4   0      178.02      181.01     19.63 o 
  -1   5   0     1271.79     1432.15     29.02 o 
   0   5   0     7652.57     8276.34    109.92 o 
   1   5   0     1532.91     1686.54     36.69 o 
   2   5   0       61.65       59.91      7.81 o 
   3   5   0        3.23        6.23      5.37 o 
   4   5   0      384.05      427.51     22.43 o 
   5   5   0       81.70       90.43     15.98 o 
   6   5   0        6.21        8.24     10.46 o 
   7   5   0       94.94      100.11     18.63 o 
  -2   6   0      571.03      717.44     35.40 o 
  -1   6   0      291.60      321.60     18.06 o 
   0   6   0      127.86      138.51     11.68 o 
   1   6   0     2063.31     2137.70     93.66 o 
   2   6   0      555.21      620.84     35.69 o 
   3   6   0      822.62      875.09     29.45 o 
   4   6   0      371.38      398.42     29.38 o 
   5   6   0      412.79      408.74     32.32 o 
   6   6   0       28.57       37.33     11.82 o 
   7   6   0       90.16       95.73     17.41 o 
  -3   7   0        6.40       14.04      8.46 o 
  -1   7   0      632.79      640.98     26.23 o 
   0   7   0       78.40       94.52     12.83 o 
   1   7   0      142.73      140.02     16.91 o 
   2   7   0      199.59      200.21     19.78 o 
   3   7   0      150.36      145.75     15.41 o 
   4   7   0      388.50      417.19     26.16 o 
   5   7   0       15.26        8.03      8.31 o 
   6   7   0       21.40       17.77     14.47 o 
  -4   8   0       31.06       43.78      9.53 o 
  -3   8   0      213.25      184.45     11.97 o 
  -2   8   0      656.68      619.27     22.79 o 
  -1   8   0      178.45      166.82     15.98 o 
   0   8   0       64.30       71.87      8.89 o 
   1   8   0       22.50       22.14     10.89 o 
   2   8   0      295.92      275.95     19.20 o 
   3   8   0      282.26      311.57     26.59 o 
   4   8   0       87.52       73.88     15.55 o 
   5   8   0      160.25      159.15     22.72 o 
   6   8   0      181.76      182.87     27.02 o 
  -3   9   0       11.38        0.93      3.22 o 
  -2   9   0       52.85       43.50      6.88 o 
  -1   9   0      509.50      434.17     28.52 o 
   0   9   0      258.72      248.51     19.49 o 
   1   9   0      289.04      290.07     22.79 o 
   3   9   0       18.42       20.78      9.17 o 
   4   9   0      121.49      103.26     17.63 o 
   5   9   0        9.78       11.97      8.24 o 
  -1  10   0        8.38        5.37      4.87 o 
   0  10   0      107.58       93.37     16.41 o 
   1  10   0      360.38      316.66     20.92 o 
   2  10   0      110.11      107.42     17.20 o 
   3  10   0      199.19      195.12     20.14 o 
   4  10   0       83.03       78.97     13.69 o 
   0  11   0        2.58        7.67      6.88 o 
   1  11   0       61.61       41.99     18.70 o 
   2  11   0      276.75      273.52     20.49 o 
   3  11   0        3.24        3.65      6.38 o 
  -2 -11   1      304.44      299.17     25.15 o 
  -1 -11   1       71.11       61.55     18.06 o 
   0 -11   1       77.43       85.63     41.49 o 
   1 -11   1       54.61       64.06     40.06 o 
   2 -11   1       40.89       43.07     26.01 o 
  -3 -10   1       95.70      113.22     16.48 o 
  -2 -10   1       27.64       28.81      9.17 o 
  -1 -10   1      110.53      109.85     15.19 o 
   0 -10   1      116.10       98.53     16.98 o 
   1 -10   1      499.19      441.77     25.94 o 
   2 -10   1       14.09       10.10      8.31 o 
   3 -10   1       50.28       28.30     19.49 o 
   4 -10   1       41.37       30.81     29.81 o 
  -5  -9   1       18.77       22.72     11.97 o 
  -4  -9   1       11.06       12.54      9.53 o 
  -3  -9   1      254.65      265.85     23.72 o 
  -2  -9   1       25.55       29.59      8.67 o 
  -1  -9   1       18.78       27.23      8.17 o 
   0  -9   1      693.51      671.22     42.92 o 
   1  -9   1      582.97      502.25     36.47 o 
   2  -9   1      331.31      332.28     23.29 o 
   3  -9   1       36.47       22.36     17.77 o 
   4  -9   1       24.23       17.77     12.11 o 
  -6  -8   1       56.02       49.37     11.04 o 
  -5  -8   1        4.55        4.30      6.59 o 
  -4  -8   1       63.45       56.82     24.65 o 
  -3  -8   1      132.92      137.22     14.40 o 
  -2  -8   1       14.45       12.83      6.52 o 
  -1  -8   1       55.20       52.02     10.18 o 
   0  -8   1      745.80      720.38     44.00 o 
   1  -8   1       24.96       29.67     17.27 o 
   2  -8   1       58.84       56.47     29.24 o 
   3  -8   1     1734.41     1678.16     92.15 o 
   4  -8   1      110.98       84.20     26.66 o 
  -6  -7   1       63.87       45.22     35.61 o 
  -5  -7   1       27.39       24.15      9.32 o 
  -4  -7   1      119.40      111.21     13.33 o 
  -3  -7   1       69.57       59.48     10.39 o 
  -2  -7   1       45.31       51.02      9.82 o 
  -1  -7   1      120.30      119.74     13.47 o 
   0  -7   1      113.56      117.30     15.62 o 
   1  -7   1     1143.00     1169.03     37.98 o 
   2  -7   1       98.19       89.72     27.59 o 
   3  -7   1       54.39       53.67     23.07 o 
   4  -7   1      349.06      327.19     25.37 o 
   5  -7   1      267.86      239.41     17.84 o 
  -7  -6   1       11.54       21.28     15.05 o 
  -6  -6   1       71.44      116.16     17.77 o 
  -5  -6   1       83.94       78.18     13.61 o 
  -4  -6   1       61.15       56.18     32.96 o 
  -3  -6   1       62.05       71.16      9.67 o 
  -2  -6   1      174.03      174.42     20.21 o 
  -1  -6   1      155.22      172.05     13.69 o 
   0  -6   1      771.52      873.29     42.92 o 
   1  -6   1      110.53      113.22     11.32 o 
   2  -6   1      806.44      873.22     36.47 o 
   3  -6   1      120.03      121.27     10.89 o 
   4  -6   1     1008.17      991.10     29.59 o 
   5  -6   1       74.37       85.63     10.39 o 
   6  -6   1       18.55       11.47      7.24 o 
  -7  -5   1        4.90       10.46     11.97 o 
  -6  -5   1      104.18      152.49     21.43 o 
  -5  -5   1       44.67       75.74     20.35 o 
  -4  -5   1      327.58      577.99     32.53 o 
  -3  -5   1       69.64       60.62      9.89 o 
  -2  -5   1      257.88      244.42     17.84 o 
  -1  -5   1       58.33       54.10      6.74 o 
   0  -5   1      887.98      912.71     25.37 o 
   1  -5   1      660.43      735.50     32.10 o 
   2  -5   1     1453.49     1596.04     50.81 o 
   3  -5   1      143.75      138.41      8.42 o 
   4  -5   1        7.32        6.16      3.37 o 
   5  -5   1       22.43       19.13     10.82 o 
   7  -5   1       99.13       96.24     27.02 o 
  -8  -4   1       27.66       28.52      8.38 o 
  -7  -4   1       53.64       49.09      9.75 o 
  -6  -4   1      206.39      195.98     15.48 o 
  -5  -4   1       43.17       28.73      6.23 o 
  -4  -4   1        3.30        3.80      4.51 o 
  -2  -4   1      507.60      452.09     22.29 o 
  -1  -4   1     1150.36     1151.54     26.73 o 
   0  -4   1      986.47      993.97     21.21 o 
   1  -4   1      148.62      167.75      9.32 o 
   2  -4   1     1433.92     1585.34     22.25 o 
   3  -4   1     3079.02     3458.06     92.30 o 
   4  -4   1       60.75       57.76      9.24 o 
   5  -4   1       46.51       44.79     21.35 o 
   6  -4   1       85.63       85.63     21.14 o 
   7  -4   1       44.56       37.62     19.13 o 
   8  -4   1       17.79       16.05     11.18 o 
  -8  -3   1       54.35       56.61     12.40 o 
  -7  -3   1       68.14       68.00     11.11 o 
  -6  -3   1      330.24      324.54     19.42 o 
  -5  -3   1      169.83      169.54     16.70 o 
  -4  -3   1      179.92      162.52     11.61 o 
  -3  -3   1       95.07      106.27      8.67 o 
  -1  -3   1      696.60      625.29     21.00 o 
   0  -3   1      264.30      243.85     11.82 o 
   1  -3   1      178.06      201.29     10.32 o 
   2  -3   1      897.77      885.45     13.41 o 
   3  -3   1      189.09      168.40      8.74 o 
   4  -3   1     1351.36     1420.90     63.49 o 
   5  -3   1       18.64       21.07      5.88 o 
   6  -3   1       98.59      121.17     14.62 o 
   7  -3   1      564.62      673.01     43.42 o 
   8  -3   1        1.83        8.46      9.60 o 
  -8  -2   1       27.73       29.74     15.69 o 
  -7  -2   1      103.54       95.73     11.75 o 
  -6  -2   1        5.01        8.24      6.95 o 
  -5  -2   1      261.36      248.29     26.16 o 
  -4  -2   1      286.86      267.93     17.91 o 
  -3  -2   1       15.37       24.29      5.80 o 
  -2  -2   1     1537.84     1606.28     23.93 o 
  -1  -2   1      467.43      428.73     14.90 o 
   0  -2   1      476.26      430.09     14.33 o 
   1  -2   1      334.00      336.40      8.01 o 
   2  -2   1      303.14      313.50     11.97 o 
   3  -2   1      153.27      188.96     10.46 o 
   4  -2   1      473.06      468.21     35.97 o 
   5  -2   1     1080.64     1185.22     49.87 o 
   6  -2   1      422.46      419.84     23.07 o 
   7  -2   1       46.23       52.96     10.96 o 
   8  -2   1       49.54       78.54     17.56 o 
  -8  -1   1       25.53       22.43     14.83 o 
  -7  -1   1      178.40      176.06     30.24 o 
  -6  -1   1      373.51      391.90     20.35 o 
  -5  -1   1      419.96      418.12     20.64 o 
  -4  -1   1        4.84        3.01      4.08 o 
  -3  -1   1       27.42       32.75      4.94 o 
  -2  -1   1     5512.69     5390.68     39.27 o 
  -1  -1   1     2932.78     2951.52     23.07 o 
   1  -1   1     1852.29     1620.01     10.35 o 
   2  -1   1     3151.96     3021.74     28.52 o 
   3  -1   1      226.03      214.19     11.18 o 
   4  -1   1     1152.05     1158.06     39.34 o 
   5  -1   1       71.67       68.00      9.75 o 
   6  -1   1      503.13      502.61     25.22 o 
   7  -1   1       11.97        9.46      5.80 o 
   8  -1   1      278.88      292.29     26.44 o 
  -8   0   1       49.99       54.67     19.49 o 
  -7   0   1       28.44       25.73      7.17 o 
  -6   0   1      282.88      288.21     16.84 o 
  -5   0   1       61.77       75.31     23.65 o 
  -4   0   1      113.21      120.74     10.32 o 
  -3   0   1      288.45      287.06     12.11 o 
  -2   0   1     1342.50     1307.47     16.70 o 
  -1   0   1      335.20      332.55     17.62 o 
   1   0   1      269.37      288.15      6.04 o 
   3   0   1      596.89      581.73     11.90 o 
   4   0   1      269.32      274.16     19.13 o 
   5   0   1       53.07       47.29      8.60 o 
   6   0   1      155.38      171.55     16.62 o 
   7   0   1      294.88      274.95     20.35 o 
   8   0   1      102.75       98.39     17.41 o 
  -8   1   1        7.57        6.66      6.45 o 
  -7   1   1       72.19       86.56     10.53 o 
  -6   1   1      266.50      244.57     14.40 o 
  -5   1   1      507.60      470.00     20.92 o 
  -1   1   1     1706.87     1615.80      9.27 o 
   0   1   1     1246.84     1246.01     18.99 o 
   1   1   1     6293.75     6005.79     34.61 o 
   3   1   1      505.08      504.11     12.26 o 
   4   1   1     3001.15     3140.84     89.14 o 
   5   1   1        8.64        4.95      2.15 o 
   6   1   1       45.72       44.57      9.39 o 
   7   1   1      240.22      244.64     21.07 o 
   8   1   1       16.41       16.55      9.39 o 
  -8   2   1        9.47        9.67      6.45 o 
  -7   2   1      251.11      267.50     20.42 o 
  -6   2   1       46.63       50.45      7.09 o 
  -3   2   1      145.13      130.49      4.59 o 
  -2   2   1      403.18      380.00     12.11 o 
  -1   2   1       70.74       59.98      3.87 o 
   0   2   1     1038.01     1030.83     27.80 o 
   1   2   1     1392.45     1411.23     21.35 o 
   2   2   1     4932.03     5247.93     47.29 o 
   3   2   1      409.72      424.72     22.29 o 
   4   2   1     6732.01     6923.72    181.80 o 
   5   2   1      114.18       95.23     14.47 o 
   6   2   1     1574.56     1496.07     50.16 o 
   7   2   1      379.59      422.42     26.51 o 
   8   2   1      367.43      386.38     33.54 o 
  -7   3   1      304.76      336.22     17.77 o 
   0   3   1       87.79       82.76      6.16 o 
   1   3   1      996.83     1064.41     21.14 o 
   2   3   1      364.66      382.87     17.41 o 
   3   3   1      100.81       99.46      9.39 o 
   4   3   1      577.08      605.15     34.11 o 
   5   3   1      169.46      171.69     19.28 o 
   6   3   1     1336.21     1265.12     45.43 o 
   7   3   1       74.38       67.93     14.76 o 
   8   3   1      439.00      362.45     35.83 o 
  -8   4   1       63.22       61.77     15.62 o 
   0   4   1     1500.46     1526.81     24.01 o 
   1   4   1      366.48      460.69     22.36 o 
   2   4   1      869.92      946.03     27.16 o 
   3   4   1       36.05       36.19      7.09 o 
   4   4   1       11.59        9.75      8.74 o 
   5   4   1       16.55       12.18      7.74 o 
   6   4   1     2133.20     2057.08    113.94 o 
   7   4   1      133.52      116.44     16.34 o 
   8   4   1      945.95      909.62     43.14 o 
  -1   5   1      745.27      779.06     26.51 o 
   0   5   1      381.00      427.65     20.71 o 
   1   5   1      322.65      314.86     18.06 o 
   2   5   1     1119.49     1194.18     40.92 o 
   3   5   1       95.20      118.45     12.33 o 
   4   5   1       47.33       47.72     10.03 o 
   5   5   1       67.78       79.11     14.33 o 
   6   5   1      112.04      123.68     53.24 o 
   7   5   1      121.39      112.29     19.56 o 
  -1   6   1       44.89       53.53      7.52 o 
   0   6   1       78.27       80.97      8.74 o 
   1   6   1      879.89      899.23     43.64 o 
   2   6   1     1356.71     1424.41     66.07 o 
   3   6   1      365.68      381.58     23.00 o 
   4   6   1      811.71      827.43     50.45 o 
   5   6   1      467.28      497.23     37.05 o 
   6   6   1      116.59      106.41     15.84 o 
   7   6   1      137.29      135.65     20.42 o 
  -3   7   1       35.75       57.33      7.81 o 
  -2   7   1      459.91      403.29     23.07 o 
  -1   7   1       38.97       40.49      6.59 o 
   0   7   1      325.54      351.27     18.85 o 
   1   7   1      106.65      116.52     15.76 o 
   2   7   1      296.35      294.08     17.91 o 
   3   7   1      663.07      647.64     40.99 o 
   4   7   1      135.48      126.98     15.05 o 
   5   7   1      152.90      151.70     18.13 o 
   6   7   1      463.75      461.48     49.37 o 
   7   7   1       27.11       22.14     12.83 o 
  -4   8   1       26.36       26.23      7.02 o 
  -3   8   1      442.11      414.33     27.37 o 
  -2   8   1       54.60       53.46      7.24 o 
  -1   8   1      173.86      174.06     16.84 o 
   0   8   1      134.88      129.92     11.47 o 
   1   8   1       66.61       61.05     10.39 o 
   2   8   1      124.14      107.70     13.97 o 
   3   8   1      221.97      227.51     19.42 o 
   4   8   1       24.15       19.92      8.96 o 
   5   8   1      297.37      299.74     35.90 o 
   6   8   1       78.10       90.65     15.19 o 
  -4   9   1       23.91       16.55      5.52 o 
  -3   9   1      345.20      374.70     25.44 o 
  -2   9   1       99.34       97.96     11.32 o 
  -1   9   1       57.02       61.77      8.38 o 
   1   9   1        8.44        9.17      7.31 o 
   2   9   1       19.44       14.04      9.03 o 
   3   9   1       68.26       75.96     12.11 o 
   4   9   1       42.37       36.33     10.89 o 
   5   9   1      175.22      171.55     23.65 o 
  -2  10   1      101.26      111.57     15.12 o 
  -1  10   1       18.37       16.84      7.09 o 
   0  10   1       16.02       13.47      6.02 o 
   1  10   1      113.23       92.44     11.47 o 
   2  10   1      102.49      116.87     26.51 o 
   3  10   1      106.16      109.56     15.84 o 
   4  10   1        1.19        7.52      8.81 o 
  -1  11   1      183.80      179.86     18.63 o 
   0  11   1       39.12       41.56      8.96 o 
   1  11   1       90.76       89.93     13.97 o 
   2  11   1      128.55      122.39     16.84 o 
   3  11   1       97.58      106.91     17.84 o 
  -2 -11   2       19.16       15.69     11.47 o 
  -1 -11   2       20.98       20.92     14.33 o 
   0 -11   2       38.54       27.66     19.49 o 
   1 -11   2       56.24       56.54     33.75 o 
  -4 -10   2       32.20       28.09     11.68 o 
  -2 -10   2       54.97       56.04     10.82 o 
  -1 -10   2       77.39       72.45     12.18 o 
   0 -10   2       44.89       51.88     29.09 o 
   1 -10   2       27.89       21.93     11.25 o 
   2 -10   2       46.44       40.70     22.14 o 
   3 -10   2       21.29       23.50     16.41 o 
   4 -10   2       14.08        9.82      7.38 o 
  -5  -9   2       23.41       28.23     10.61 o 
  -4  -9   2      108.62      113.72     16.27 o 
  -3  -9   2       39.63       52.38     11.11 o 
  -2  -9   2       33.06       34.83      9.60 o 
  -1  -9   2      132.29      125.19     16.55 o 
   0  -9   2       31.33       26.87     13.90 o 
   1  -9   2       76.82       74.95     28.88 o 
   2  -9   2      392.99      354.13     24.29 o 
   3  -9   2      271.51      268.14     20.21 o 
   4  -9   2       86.05       69.08     21.35 o 
  -6  -8   2       41.45       45.00     11.82 o 
  -5  -8   2        4.68        3.15      6.52 o 
  -4  -8   2      156.52      107.99     14.69 o 
  -3  -8   2       75.42       93.44     13.26 o 
  -2  -8   2       43.77       33.03      8.38 o 
  -1  -8   2        2.44        5.37      5.88 o 
   0  -8   2       47.23       40.56     24.08 o 
   1  -8   2       13.58       12.11      7.24 o 
   2  -8   2      144.58      139.88     24.94 o 
   3  -8   2      107.70      106.63     17.48 o 
   4  -8   2      164.95      135.65     15.26 o 
  -6  -7   2        0.27        1.43      8.10 o 
  -5  -7   2      282.34      260.12     22.57 o 
  -4  -7   2      368.00      401.36     31.17 o 
  -3  -7   2      107.31      117.02     14.90 o 
  -2  -7   2       26.57       27.59      7.31 o 
  -1  -7   2       45.30       45.43      8.17 o 
   0  -7   2      224.23      225.29     15.33 o 
   1  -7   2        7.84       11.97      7.52 o 
   2  -7   2      336.34      354.63     25.80 o 
   3  -7   2      191.59      206.30     20.57 o 
  -7  -6   2       50.10       62.99     12.04 o 
  -6  -6   2       63.80       64.28     12.40 o 
  -5  -6   2       25.98       26.80      8.03 o 
  -4  -6   2      487.13      468.93     23.79 o 
  -3  -6   2        5.26        5.95      5.95 o 
  -2  -6   2      260.02      267.86     18.49 o 
  -1  -6   2      190.66      192.26     14.12 o 
   0  -6   2      117.23      123.54     12.54 o 
   1  -6   2      205.88      198.56     22.57 o 
   2  -6   2       82.39       92.65     17.99 o 
   3  -6   2      341.71      320.31     19.56 o 
   4  -6   2       32.03       40.49      5.30 o 
   5  -6   2       55.40       53.60     27.73 o 
   6  -6   2       54.33       38.12     25.22 o 
  -7  -5   2       63.65      402.36     67.65 o 
  -6  -5   2       35.72      121.46     29.45 o 
  -5  -5   2       42.28       54.67     12.83 o 
  -4  -5   2      203.10      181.44     18.06 o 
  -3  -5   2      543.60      514.29     24.65 o 
  -2  -5   2      436.63      342.24     24.01 o 
  -1  -5   2      999.41      998.84     35.18 o 
   0  -5   2       90.87       94.59      8.74 o 
   1  -5   2       61.05       65.50     31.46 o 
   2  -5   2      326.27      337.29     22.50 o 
   3  -5   2      411.32      411.92     15.98 o 
   4  -5   2        5.58        4.16      4.16 o 
   5  -5   2        0.80        2.08      5.16 o 
   6  -5   2       60.29       65.93     29.81 o 
  -7  -4   2       36.67       45.65     24.79 o 
  -6  -4   2      299.84      329.91     22.29 o 
  -5  -4   2       69.83      108.99     13.69 o 
  -4  -4   2       63.00      219.99     41.49 o 
  -3  -4   2       31.66       26.23      6.02 o 
  -2  -4   2       60.59       63.27      6.88 o 
  -1  -4   2     1396.71     1424.27     31.46 o 
   0  -4   2      744.57      765.02     21.57 o 
   1  -4   2      137.02      126.91     10.03 o 
   2  -4   2      525.87      514.58     24.72 o 
   3  -4   2      251.32      246.60     13.16 o 
   4  -4   2     1018.96     1053.66     36.83 o 
   5  -4   2      107.95      112.14      9.96 o 
   6  -4   2       74.83       57.25     11.68 o 
   7  -4   2        0.09        3.01      2.36 o 
   8  -4   2       38.82       23.86     22.64 o 
  -8  -3   2       11.75       14.33      6.66 o 
  -7  -3   2      105.61       87.64     12.11 o 
  -6  -3   2       92.32       83.05     22.50 o 
  -5  -3   2       25.54       23.65      5.80 o 
  -4  -3   2      148.72      140.31     11.18 o 
  -3  -3   2       26.25       67.00     14.33 o 
  -2  -3   2      873.08      833.02     22.64 o 
  -1  -3   2      639.76      616.62     21.50 o 
   0  -3   2     2903.07     2893.75     78.79 o 
   1  -3   2     1056.60     1086.76     21.43 o 
   2  -3   2       98.63      119.47      5.06 o 
   3  -3   2      295.13      332.71     16.62 o 
   4  -3   2      112.05      121.89     10.53 o 
   5  -3   2       85.08       90.93     11.47 o 
   6  -3   2      484.06      474.37     23.93 o 
   7  -3   2       90.84       90.07     11.90 o 
   8  -3   2       44.16       47.22     12.18 o 
  -8  -2   2        2.86        3.30      5.16 o 
  -7  -2   2        0.79        1.00      5.09 o 
  -6  -2   2       61.63       61.12      9.75 o 
  -5  -2   2      122.97      107.49     13.19 o 
  -4  -2   2      808.83      780.21     37.76 o 
  -3  -2   2       11.00       14.69      4.73 o 
   0  -2   2      500.63      421.74     52.13 o 
   1  -2   2     2230.76     2213.58     27.80 o 
   2  -2   2     1222.77     1246.56     16.62 o 
   3  -2   2     1199.37     1245.34     25.94 o 
   4  -2   2      601.52      616.62     24.44 o 
   5  -2   2      404.99      428.23     22.21 o 
   6  -2   2      328.78      340.73     20.06 o 
   7  -2   2        2.03        4.37      5.88 o 
   8  -2   2      156.43      196.70     23.50 o 
  -8  -1   2       24.03       28.73      9.03 o 
  -7  -1   2       17.28       13.40      7.17 o 
  -6  -1   2      195.66      189.18     22.36 o 
  -5  -1   2      262.54      229.74     23.86 o 
  -4  -1   2      340.18      319.45     20.06 o 
  -3  -1   2       78.83       74.88      6.16 o 
  -2  -1   2     7355.70     7381.19     45.43 o 
  -1  -1   2      128.41      113.08      5.59 o 
   0  -1   2     2091.89     1924.77     10.82 o 
   1  -1   2      101.77       92.63      3.70 o 
   2  -1   2      945.22      941.08     15.33 o 
   3  -1   2      922.53      850.01     21.93 o 
   4  -1   2       97.25      114.37      9.53 o 
   5  -1   2      221.80      234.61     25.51 o 
   6  -1   2     1111.67     1208.01     41.63 o 
   7  -1   2      189.41      203.72     18.34 o 
   8  -1   2      159.12      152.63     18.20 o 
  -8   0   2       34.48       28.95      8.24 o 
  -7   0   2       33.65       33.39      7.45 o 
  -6   0   2      143.49      141.95     29.95 o 
  -5   0   2      376.76      380.14     18.85 o 
  -4   0   2      373.57      361.80     22.29 o 
  -3   0   2      619.50      585.44     24.65 o 
  -2   0   2        7.04        4.66      2.08 o 
  -1   0   2     1453.14     1474.05     40.81 o 
   0   0   2     1035.48     1010.21     11.37 o 
   1   0   2      457.48      442.92      9.24 o 
   2   0   2     1746.73     1829.34     12.90 o 
   3   0   2     1299.71     1365.56     10.34 o 
   4   0   2      308.99      315.73     15.48 o 
   5   0   2       14.49       11.39      5.23 o 
   6   0   2      567.67      590.25     38.70 o 
   7   0   2        0.88        9.53     10.10 o 
   8   0   2       24.32       20.92      9.60 o 
  -8   1   2       46.22       43.64     16.05 o 
  -7   1   2       21.75       23.43      6.66 o 
  -6   1   2      178.92      175.78     16.19 o 
  -5   1   2      367.61      376.42     18.34 o 
  -4   1   2      341.95      331.70     19.99 o 
  -3   1   2     2177.50     2159.20     25.40 o 
  -2   1   2      611.56      547.39     15.98 o 
  -1   1   2     5691.21     5449.65     30.38 o 
   0   1   2      779.03      760.38      9.85 o 
   1   1   2      739.24      669.86     30.96 o 
   2   1   2     2196.70     2103.52     28.23 o 
   3   1   2      333.12      334.36     18.13 o 
   4   1   2      276.87      295.09     20.49 o 
   5   1   2       46.92       38.41      2.82 o 
   6   1   2       29.10       32.10      8.67 o 
   7   1   2       78.42       89.43     14.04 o 
   8   1   2       94.87       82.05     14.98 o 
  -8   2   2       90.55       83.34     13.69 o 
  -7   2   2       38.23       31.24     11.47 o 
  -6   2   2       14.26       12.90      4.01 o 
  -5   2   2      416.85      398.13     15.26 o 
  -4   2   2      627.36      575.91     25.01 o 
  -1   2   2     1454.63     1445.98     12.68 o 
   1   2   2     1003.27      974.40     18.42 o 
   2   2   2     1773.51     1847.84     29.16 o 
   3   2   2      247.13      266.50     16.55 o 
   4   2   2     3044.51     3271.61     94.59 o 
   5   2   2       12.17       15.48     10.68 o 
   6   2   2      546.07      502.25     28.09 o 
   7   2   2      181.41      176.56     17.41 o 
   8   2   2      107.89      112.50     20.06 o 
  -8   3   2       50.57       56.90     10.03 o 
  -7   3   2       11.11       14.33      6.02 o 
  -6   3   2      335.28      324.90     16.27 o 
   0   3   2      381.21      375.42     14.47 o 
   1   3   2      936.24      943.45     20.06 o 
   2   3   2     1883.61     1904.31     31.96 o 
   3   3   2      336.02      310.57     18.92 o 
   4   3   2       26.18       28.52      7.67 o 
   5   3   2      206.13      205.01     21.28 o 
   6   3   2      958.09      914.43     38.05 o 
   7   3   2      121.76      112.86     15.69 o 
   8   3   2      457.12      440.98     40.56 o 
  -7   4   2       35.41       31.24     10.53 o 
  -1   4   2      143.56      167.97      9.67 o 
   0   4   2     2755.96     2732.96     33.97 o 
   1   4   2      175.89      176.42     10.18 o 
   2   4   2      152.19      149.84     10.25 o 
   3   4   2      412.83      436.32     32.32 o 
   4   4   2      797.99      844.06     44.57 o 
   5   4   2       48.44       45.79     11.75 o 
   6   4   2       73.93       68.58     12.68 o 
   7   4   2       13.31       16.55      8.81 o 
   8   4   2      340.27      299.17     26.30 o 
  -1   5   2        7.60        6.52      3.87 o 
   0   5   2      432.82      419.91     21.00 o 
   1   5   2     1009.73      948.96     26.30 o 
   2   5   2       65.28       61.84      8.17 o 
   3   5   2      168.88      157.29     13.26 o 
   4   5   2      154.41      163.16     17.63 o 
   5   5   2       11.56       12.61      6.31 o 
   6   5   2      377.06      388.82     27.59 o 
   7   5   2        3.17        4.94      7.88 o 
  -2   6   2        2.30        2.08      4.44 o 
  -1   6   2      626.30      668.42     33.25 o 
   0   6   2       10.33       13.83      4.87 o 
   1   6   2      397.93      446.29     25.44 o 
   2   6   2     1165.62     1139.72     54.53 o 
   3   6   2       68.93       73.81     18.77 o 
   4   6   2       90.38       90.93     12.54 o 
   5   6   2      111.99      120.74     17.91 o 
   6   6   2       12.70        7.09      8.38 o 
   7   6   2       53.86       47.65     27.52 o 
  -3   7   2       93.89       92.58     10.82 o 
  -2   7   2       46.19       45.57      7.09 o 
  -1   7   2       53.66       58.62      7.60 o 
   0   7   2      213.45      238.69     25.65 o 
   1   7   2      159.28      170.33     19.99 o 
   2   7   2       88.40       73.95      9.60 o 
   3   7   2      185.07      200.71     16.41 o 
   4   7   2      310.25      295.02     21.64 o 
   5   7   2       55.52       53.67     12.68 o 
   6   7   2        4.99        5.16     11.61 o 
   7   7   2      171.41      153.49     25.73 o 
  -3   8   2      165.75      179.07     24.01 o 
  -2   8   2      119.17      131.28     12.33 o 
  -1   8   2       28.02       26.59      6.81 o 
   0   8   2       20.79       21.28      6.95 o 
   1   8   2      322.85      313.36     25.08 o 
   2   8   2      511.01      509.27     25.87 o 
   3   8   2      233.76      249.51     20.42 o 
   4   8   2       30.12       27.23     14.62 o 
   5   8   2      188.29      177.57     24.15 o 
   6   8   2       84.45      102.97     18.20 o 
  -5   9   2       29.31       35.90     11.47 o 
  -4   9   2       56.87       71.16     15.19 o 
  -3   9   2       20.39       19.20      8.10 o 
  -2   9   2       32.94       34.25      7.45 o 
  -1   9   2      115.95      128.98     13.26 o 
   1   9   2       42.24       27.16      9.60 o 
   2   9   2        9.74       11.61      8.10 o 
   3   9   2        0.84        5.02      7.45 o 
   4   9   2       24.56       32.96     11.11 o 
   5   9   2       21.48       38.27     13.76 o 
  -3  10   2       41.50       38.41      7.60 o 
  -2  10   2       41.72       39.99      8.24 o 
  -1  10   2       22.20       24.94      7.52 o 
   0  10   2       20.04       17.84      6.81 o 
   1  10   2      121.61      126.62     13.69 o 
   2  10   2      163.32      150.12     17.13 o 
   3  10   2        4.06        3.65      6.16 o 
   4  10   2       35.12       42.35     11.04 o 
   0  11   2       45.84       45.57     10.39 o 
   1  11   2       49.69       50.59     10.61 o 
   2  11   2       14.83       16.34      8.38 o 
   3  11   2       11.85       10.61     10.53 o 
  -2 -11   3        2.08        6.31      7.95 o 
  -1 -11   3       24.05       21.86     16.91 o 
   0 -11   3       10.20       16.70     11.90 o 
   1 -11   3       85.70       69.87     36.69 o 
  -3 -10   3       37.82       64.64     13.61 o 
  -2 -10   3       21.33       24.01      9.53 o 
  -1 -10   3      182.85      186.74     24.36 o 
   0 -10   3       67.83       60.05     36.69 o 
   1 -10   3       96.89       56.47     27.80 o 
   2 -10   3       44.36       53.74     28.88 o 
   3 -10   3       59.42       53.89     28.38 o 
   4 -10   3        6.50        4.80      8.24 o 
  -5  -9   3       29.94       27.02     12.11 o 
  -4  -9   3       16.38       18.85     10.89 o 
  -3  -9   3       16.53       21.50      8.89 o 
  -2  -9   3       45.13       43.78      9.96 o 
  -1  -9   3        6.02       15.05      8.67 o 
   0  -9   3       22.31       30.81     19.49 o 
   1  -9   3      127.72      138.30     17.84 o 
   2  -9   3      103.52      117.95     15.48 o 
   3  -9   3      262.81      247.86     29.74 o 
   4  -9   3       26.51       38.70     37.84 o 
  -5  -8   3       43.48       50.16     12.97 o 
  -4  -8   3      102.86       87.06     13.76 o 
  -3  -8   3      363.51      321.10     21.71 o 
  -2  -8   3      108.62      104.41     13.26 o 
  -1  -8   3      163.56      149.69     15.19 o 
   0  -8   3       27.29       25.73     16.41 o 
   1  -8   3       46.70       36.62     22.57 o 
   2  -8   3      415.58      465.06     26.16 o 
   3  -8   3       92.55      103.40     16.77 o 
   4  -8   3      105.27      121.46     14.62 o 
  -6  -7   3        3.46        7.24      8.74 o 
  -5  -7   3       52.62       52.17     10.75 o 
  -4  -7   3       99.13      111.28     42.64 o 
  -3  -7   3      118.26      116.95     14.26 o 
  -2  -7   3      772.70      782.15     47.51 o 
  -1  -7   3        2.42        6.59      7.60 o 
   0  -7   3        4.37        4.59      5.80 o 
   1  -7   3       34.57       45.00     23.43 o 
   2  -7   3      384.83      374.70     34.04 o 
   4  -7   3      349.39      309.92     39.13 o 
  -7  -6   3       85.41       87.42     13.04 o 
  -6  -6   3      106.43       99.03     15.84 o 
  -5  -6   3       59.39       50.59     10.32 o 
  -4  -6   3      329.80      325.68     19.92 o 
  -3  -6   3      164.68      157.50     13.90 o 
  -2  -6   3       87.30       59.33      9.24 o 
  -1  -6   3      159.39      176.28     14.33 o 
   0  -6   3       34.80       34.83     17.13 o 
   1  -6   3      574.20      567.96     31.39 o 
   2  -6   3      165.14      170.62     28.59 o 
   3  -6   3      495.30      473.44     22.43 o 
   4  -6   3      453.84      433.32     17.34 o 
   5  -6   3      126.37      125.19     10.96 o 
  -7  -5   3       42.09       51.38     11.61 o 
  -6  -5   3       39.53       31.89      9.46 o 
  -5  -5   3       13.87       14.69      7.52 o 
  -4  -5   3      105.34       90.43     10.46 o 
  -3  -5   3     1138.49     1083.40     41.56 o 
  -2  -5   3      671.25      687.41     35.83 o 
  -1  -5   3      263.64      247.29     18.70 o 
   0  -5   3       92.45       91.22      9.32 o 
   1  -5   3      215.13      233.46     20.78 o 
   2  -5   3       68.29       59.55     21.78 o 
   3  -5   3      338.76      344.01     12.00 o 
   4  -5   3        1.20        3.37      2.22 o 
   5  -5   3       45.58       48.94     24.94 o 
   6  -5   3       38.82       37.12     21.57 o 
   7  -5   3       16.33       13.69     13.40 o 
  -7  -4   3       73.81     5164.67    830.73 o 
  -5  -4   3       66.03      138.44     24.15 o 
  -4  -4   3      173.34      170.12     17.56 o 
  -3  -4   3      199.33      199.50     13.04 o 
  -2  -4   3       17.56       14.83      5.09 o 
  -1  -4   3      294.19      293.80     16.55 o 
   0  -4   3      595.49      583.51     27.09 o 
   1  -4   3      615.57      601.64     27.95 o 
   2  -4   3       29.03       26.16     13.90 o 
   3  -4   3      528.86      551.46     15.50 o 
   4  -4   3      101.04       89.93     11.54 o 
   5  -4   3       46.40       46.94     19.28 o 
   7  -4   3        2.98        1.50      4.30 o 
   8  -4   3        4.24        1.72      4.30 o 
  -8  -3   3       18.01       19.99     14.69 o 
  -7  -3   3       57.62       64.49     11.04 o 
  -6  -3   3       37.20       35.90      8.31 o 
  -5  -3   3      134.59      136.51     12.40 o 
  -3  -3   3      149.50      164.02     13.69 o 
  -2  -3   3      459.83      438.76     21.14 o 
  -1  -3   3      432.27      430.74     17.56 o 
   0  -3   3      145.48      142.56     26.44 o 
   1  -3   3      561.27      559.00     25.08 o 
   2  -3   3      349.73      329.35     11.36 o 
   3  -3   3      408.81      405.08     22.57 o 
   4  -3   3       94.83       99.39     10.46 o 
   5  -3   3      219.95      195.84     17.77 o 
   6  -3   3      164.65      158.79     13.83 o 
   7  -3   3        4.77        7.02      7.17 o 
  -8  -2   3       39.22       39.27      9.24 o 
  -7  -2   3      107.14       91.87     11.75 o 
  -6  -2   3       92.17       91.72     28.66 o 
  -5  -2   3      704.52      720.66     23.93 o 
  -4  -2   3      180.03      192.97     12.18 o 
  -3  -2   3        1.95       -2.87      6.16 o 
  -2  -2   3      105.39       95.81      7.17 o 
  -1  -2   3      472.37      442.34     16.19 o 
   0  -2   3      552.91      526.52     11.43 o 
   1  -2   3     1278.05     1268.20     21.71 o 
   2  -2   3     3456.48     3454.24     21.56 o 
   3  -2   3      695.43      650.94     26.94 o 
   4  -2   3      206.40      209.74     14.98 o 
   5  -2   3      148.56      150.05     17.91 o 
   6  -2   3       73.41       67.86     10.46 o 
   7  -2   3      405.93      410.53     30.24 o 
   8  -2   3      100.36      110.07     18.27 o 
  -8  -1   3       12.57       12.83      6.88 o 
  -7  -1   3       56.16       54.82      9.32 o 
  -6  -1   3      268.50      238.91     14.90 o 
  -5  -1   3      138.76      136.87     13.47 o 
  -4  -1   3      722.04      686.63     33.89 o 
  -3  -1   3      451.04      451.87     21.35 o 
  -1  -1   3      276.99      260.98     10.03 o 
   0  -1   3      168.69      153.35      8.31 o 
   1  -1   3      241.08      254.15      6.38 o 
   2  -1   3     1026.92     1035.96     15.62 o 
   3  -1   3     1317.67     1200.34     25.80 o 
   4  -1   3       90.45       87.06      8.24 o 
   5  -1   3      189.00      208.95     23.36 o 
   6  -1   3      375.06      370.76     21.21 o 
   7  -1   3       17.98       16.77      9.46 o 
   8  -1   3       81.58       76.46     12.54 o 
  -8   0   3       38.56       35.97      8.60 o 
  -7   0   3       78.94       77.39      9.75 o 
  -6   0   3      462.96      405.94     19.20 o 
  -5   0   3       52.62       46.36     15.76 o 
  -4   0   3     1022.61      992.03     36.76 o 
  -3   0   3      476.95      439.12     19.42 o 
  -2   0   3      234.56      216.12      8.74 o 
  -1   0   3      226.53      232.53      7.88 o 
   0   0   3      268.26      249.66      8.38 o 
   2   0   3     3750.80     3582.73     53.24 o 
   3   0   3      265.50      258.48      8.91 o 
   4   0   3      198.47      177.69      8.05 o 
   5   0   3      174.12      138.01     17.13 o 
   6   0   3      257.65      240.34     22.86 o 
   7   0   3       23.37       13.69      7.95 o 
   8   0   3      192.30      204.01     21.71 o 
  -8   1   3       18.79       17.05      6.95 o 
  -7   1   3      131.42      136.87     15.26 o 
  -6   1   3      571.73      581.43     22.14 o 
  -5   1   3       20.15       21.93      4.44 o 
  -4   1   3      112.11      113.79      7.31 o 
  -3   1   3       11.07        9.53      3.15 o 
  -2   1   3     1225.19     1242.98     13.54 o 
  -1   1   3      282.57      246.50      6.38 o 
   1   1   3     2136.11     1979.33     22.29 o 
   2   1   3     3653.51     3650.04     36.55 o 
   3   1   3      193.74      207.95     11.61 o 
   4   1   3      373.25      375.70     24.79 o 
   5   1   3      388.56      386.02     26.73 o 
   6   1   3      147.79      130.20     16.62 o 
   7   1   3      189.31      191.97     17.99 o 
   8   1   3      121.06      118.02     17.99 o 
  -8   2   3       65.24       55.10     19.92 o 
  -6   2   3      191.89      200.71     13.19 o 
  -5   2   3      298.60      302.32     13.11 o 
  -4   2   3      659.17      627.65     29.16 o 
  -2   2   3     1263.49     1283.32     16.27 o 
  -1   2   3     1598.41     1526.96      9.39 o 
   0   2   3      736.65      656.96      8.81 o 
   1   2   3      577.87      533.92     18.85 o 
   2   2   3      168.20      145.32     11.82 o 
   3   2   3      493.41      501.46     25.22 o 
   4   2   3       59.09       61.05      9.10 o 
   5   2   3      232.49      191.33     23.07 o 
   6   2   3      331.47      318.02     21.21 o 
   7   2   3       32.53       28.73      9.10 o 
   8   2   3       71.02       57.61     13.90 o 
  -7   3   3      304.42      287.63     28.59 o 
  -6   3   3       54.15       56.18     17.27 o 
  -1   3   3     1017.65      928.54     11.18 o 
   0   3   3      842.85      858.60     18.99 o 
   1   3   3      290.78      270.72     13.26 o 
   2   3   3       79.04       79.04      8.81 o 
   3   3   3      164.29      163.88     12.54 o 
   4   3   3      899.50      934.70     47.29 o 
   5   3   3       84.52       72.23     11.25 o 
   6   3   3       71.30       68.22     11.61 o 
   7   3   3       65.37       62.13     12.25 o 
   8   3   3      226.22      206.66     24.79 o 
   0   4   3      877.57      932.70     23.58 o 
   1   4   3      386.22      373.48     19.56 o 
   2   4   3      125.41      114.37      9.96 o 
   3   4   3      309.63      331.63     23.43 o 
   4   4   3      236.48      241.49     27.44 o 
   5   4   3        0.53        3.51      6.74 o 
   6   4   3      459.60      498.31     37.84 o 
   7   4   3        0.19       -0.57      6.88 o 
   0   5   3      155.36      142.89     10.75 o 
   1   5   3     2203.89     2364.78     68.36 o 
   2   5   3     2017.28     2097.21     63.99 o 
   3   5   3     1172.07     1256.16     60.26 o 
   4   5   3      325.53      327.33     20.06 o 
   5   5   3        6.76       10.68      8.31 o 
   6   5   3       70.34       78.90     15.26 o 
   7   5   3       96.62       79.40     48.44 o 
  -2   6   3       43.41       36.69      6.38 o 
  -1   6   3        9.08        4.66      2.87 o 
   0   6   3      114.88      128.91     10.61 o 
   1   6   3      936.36      984.29     47.94 o 
   2   6   3      384.22      349.40     23.29 o 
   3   6   3      104.79       98.31     14.47 o 
   4   6   3      259.94      251.30     22.43 o 
   5   6   3       17.02       16.34     10.32 o 
   6   6   3      143.25      143.82     23.65 o 
   7   6   3      108.46      129.84     22.57 o 
  -3   7   3      687.14      641.05     25.58 o 
  -2   7   3      236.83      275.52     22.36 o 
  -1   7   3       75.83       82.41     10.75 o 
   0   7   3       42.27       36.47      7.52 o 
   1   7   3      628.03      623.42     29.74 o 
   2   7   3       22.05       31.96      9.17 o 
   3   7   3      202.62      187.31     17.99 o 
   4   7   3      316.73      294.23     22.07 o 
   5   7   3       71.47       71.73     13.47 o 
   6   7   3       29.30       36.98     13.04 o 
   7   7   3       27.84       46.51     15.41 o 
  -4   8   3       11.38       10.32      5.52 o 
  -3   8   3       54.58       93.37     16.77 o 
  -2   8   3      163.74      141.81     14.26 o 
  -1   8   3       21.83       17.34      5.95 o 
   0   8   3       63.89       63.27     12.04 o 
   1   8   3      253.41      278.10     18.42 o 
   2   8   3      115.81       97.38     13.90 o 
   3   8   3      326.98      298.45     21.64 o 
   4   8   3       19.88       10.32      7.95 o 
   5   8   3      111.46      106.63     21.28 o 
   6   8   3       26.62       31.03     12.40 o 
  -5   9   3       45.17       51.81     11.68 o 
  -4   9   3       47.46       91.08     20.14 o 
  -3   9   3        2.00        3.73      5.52 o 
  -2   9   3       15.25       24.79      8.46 o 
  -1   9   3      185.36      197.78     15.12 o 
   0   9   3      220.64      196.49     18.77 o 
   1   9   3       69.29       66.36     13.83 o 
   2   9   3       67.20       56.39     12.25 o 
   3   9   3       73.29       90.22     16.27 o 
   4   9   3      245.70      253.10     30.67 o 
   5   9   3       44.87       32.68     10.82 o 
  -3  10   3       36.80       42.92      8.67 o 
  -2  10   3      169.38      151.99     18.85 o 
  -1  10   3       46.08       43.21      9.17 o 
   0  10   3       37.22       38.62      8.96 o 
   1  10   3       29.41       24.65      9.03 o 
   2  10   3       24.02       17.70      7.88 o 
   3  10   3       12.36       14.76      9.03 o 
   4  10   3       58.33       83.19     14.55 o 
  -2  11   3        3.87        5.02      5.73 o 
  -1  11   3        9.57        7.81      8.96 o 
   0  11   3       26.35       31.96      9.75 o 
   1  11   3       15.22       17.41      8.17 o 
   2  11   3        6.38        9.82      8.53 o 
   3  11   3        9.41        7.31      7.45 o 
  -1 -11   4       85.17      106.84     64.06 o 
   0 -11   4        5.33        4.66      9.67 o 
   1 -11   4      115.28      156.14     44.64 o 
  -3 -10   4      146.27      145.54     19.56 o 
  -2 -10   4       57.39       60.62     12.97 o 
  -1 -10   4        9.18       10.61     10.82 o 
   0 -10   4       30.05       37.55     24.22 o 
   1 -10   4        2.10        5.16      6.23 o 
   2 -10   4        6.49       10.25     13.61 o 
   3 -10   4       78.05       54.10     42.56 o 
  -4  -9   4       87.70      106.20     19.85 o 
  -3  -9   4       41.03       52.17     12.33 o 
  -2  -9   4        1.74        4.44      6.66 o 
  -1  -9   4      205.97      166.89     30.10 o 
   0  -9   4       66.74       74.60     39.48 o 
   1  -9   4      162.85      180.65     18.70 o 
   2  -9   4      172.17      170.19     22.64 o 
   3  -9   4       96.43      115.87     48.30 o 
   4  -9   4       63.81       62.06     36.33 o 
  -5  -8   4       40.71       43.93     11.68 o 
  -4  -8   4        9.00       10.46      8.67 o 
  -3  -8   4      105.95      120.17     16.55 o 
  -2  -8   4      138.41      149.55     15.69 o 
  -1  -8   4       42.79       56.47     10.10 o 
   0  -8   4        5.19        8.10      7.95 o 
   1  -8   4      186.46      181.08     16.48 o 
   2  -8   4      303.99      291.00     38.84 o 
   3  -8   4        5.42        2.94      6.02 o 
   4  -8   4      280.91      239.91     26.37 o 
  -6  -7   4       22.28       20.85      8.53 o 
  -5  -7   4        4.78        5.59      6.88 o 
  -4  -7   4       35.59       45.57     10.82 o 
  -3  -7   4      415.39      416.76     24.08 o 
  -2  -7   4      325.48      304.33     20.14 o 
  -1  -7   4      529.47      496.59     33.89 o 
   0  -7   4        3.95        5.73      4.80 o 
   1  -7   4       33.88       36.90     20.64 o 
   2  -7   4      381.46      442.27     30.74 o 
   3  -7   4       89.04       83.12     41.27 o 
   4  -7   4       62.56       71.23     10.61 o 
  -6  -6   4        1.87        2.72      5.95 o 
  -5  -6   4      364.15      376.99     28.88 o 
  -4  -6   4      157.29      146.97     14.76 o 
  -3  -6   4      481.02      494.87     33.11 o 
  -2  -6   4      691.47      697.02     26.80 o 
  -1  -6   4      407.30      416.33     23.07 o 
   0  -6   4      838.67      822.63     34.97 o 
   1  -6   4       55.62       54.89     10.68 o 
   2  -6   4      219.49      218.99     26.66 o 
   3  -6   4      500.63      474.23     32.03 o 
   4  -6   4       94.28       83.34     11.68 o 
  -7  -5   4      115.84      118.59     13.97 o 
  -6  -5   4       36.57       37.98      9.32 o 
  -5  -5   4      300.75      277.17     22.36 o 
  -4  -5   4      156.50      139.88     12.68 o 
  -3  -5   4      260.60      246.86     15.69 o 
  -2  -5   4      330.57      344.39     26.30 o 
  -1  -5   4       20.39       17.63      5.66 o 
   0  -5   4      118.27      112.86      9.89 o 
   1  -5   4      227.05      261.62     19.28 o 
   2  -5   4       94.07      101.68     12.90 o 
   3  -5   4      260.17      246.50     28.38 o 
   4  -5   4       96.79       96.88      7.60 o 
   5  -5   4      103.11      107.77     12.11 o 
   6  -5   4      180.42      159.65     14.62 o 
  -7  -4   4      216.24      283.48     26.87 o 
  -6  -4   4       14.94       19.92      8.60 o 
  -5  -4   4      126.49      121.89     13.19 o 
  -4  -4   4      366.57      337.65     16.98 o 
  -3  -4   4      294.40      283.77     16.19 o 
  -2  -4   4       17.73       18.06      5.73 o 
  -1  -4   4      608.34      586.09     27.73 o 
   0  -4   4      157.20      137.65     10.25 o 
   1  -4   4      112.25      119.10     28.23 o 
   2  -4   4       34.94       42.99     19.56 o 
   3  -4   4      187.74      178.05     10.07 o 
   4  -4   4       73.48       69.36      8.81 o 
   5  -4   4       44.36       35.69     13.97 o 
   6  -4   4       32.92       30.74     16.77 o 
   7  -4   4       19.56       13.90      5.37 o 
  -4  -3   4      251.60      290.36     18.13 o 
  -3  -3   4     1187.68     1153.91     37.91 o 
  -2  -3   4       23.36       20.85      4.37 o 
  -1  -3   4      326.08      303.40     16.34 o 
   0  -3   4      380.49      357.79      9.60 o 
   1  -3   4     1152.70     1144.59     28.81 o 
   2  -3   4      240.77      203.01     12.04 o 
   3  -3   4       49.54       52.17      4.23 o 
   4  -3   4      355.79      392.76     20.85 o 
   5  -3   4      135.38      129.49     10.03 o 
   6  -3   4        0.26       -1.43      4.16 o 
   7  -3   4       66.08       82.12     12.18 o 
   8  -3   4       37.94       38.98      9.60 o 
  -8  -2   4       31.44       22.72     19.35 o 
  -7  -2   4        3.19        9.17      7.02 o 
  -6  -2   4       36.62       36.62      7.17 o 
  -5  -2   4       49.39       49.73      7.74 o 
  -4  -2   4       59.38      132.78     17.48 o 
  -3  -2   4      139.89      142.24     11.47 o 
  -2  -2   4      150.73      141.02      8.31 o 
  -1  -2   4     1854.06     1813.95     25.73 o 
   0  -2   4     1846.07     1679.41     13.78 o 
   1  -2   4     1087.17     1085.76     22.43 o 
   2  -2   4      323.96      343.79     15.84 o 
   3  -2   4       38.01       38.34      4.51 o 
   4  -2   4      523.57      596.77     29.95 o 
   5  -2   4        5.27       10.32      5.02 o 
   6  -2   4       37.15       36.40      8.53 o 
   7  -2   4        7.99        8.38      7.09 o 
   8  -2   4        0.16        6.52      8.10 o 
  -8  -1   4       31.31       25.51      8.38 o 
  -7  -1   4       48.41       44.93      8.60 o 
  -6  -1   4      137.58      123.54     11.04 o 
  -5  -1   4      125.25      117.95     12.18 o 
  -4  -1   4      286.43      290.00     12.83 o 
  -2  -1   4      142.85      135.86      7.60 o 
  -1  -1   4      517.32      466.49     15.62 o 
   0  -1   4      610.06      536.59     11.87 o 
   1  -1   4      184.83      173.01      4.35 o 
   2  -1   4       85.21       76.53      5.02 o 
   3  -1   4     2159.31     2151.96     37.69 o 
   4  -1   4      740.93      772.90     28.30 o 
   5  -1   4      211.08      233.10     25.01 o 
   6  -1   4      119.60      122.75     15.76 o 
   7  -1   4        8.29       15.91      7.38 o 
   8  -1   4      142.68      149.48     19.56 o 
  -8   0   4       48.96       43.64      9.89 o 
  -7   0   4       69.61       60.48      8.53 o 
  -6   0   4       56.53       51.16      9.10 o 
  -5   0   4      318.47      286.85     13.11 o 
  -4   0   4      344.43      342.74     18.99 o 
  -3   0   4      676.17      685.69     17.77 o 
  -1   0   4     1386.40     1392.17     14.90 o 
   0   0   4     1220.64     1234.88     15.91 o 
   1   0   4      474.89      429.45     13.76 o 
   2   0   4     1040.71      975.48     17.41 o 
   3   0   4     1334.98     1401.56     30.10 o 
   4   0   4      521.25      559.22     23.50 o 
   5   0   4      607.32      585.79     19.28 o 
   6   0   4       20.91       16.98      6.74 o 
   7   0   4       24.29       25.01      8.89 o 
   8   0   4      131.68      137.22     17.05 o 
  -7   1   4       74.94       68.36     11.18 o 
  -6   1   4      123.54      140.38     10.96 o 
  -5   1   4      247.07      242.13     11.68 o 
  -4   1   4      103.76       97.45     19.49 o 
  -3   1   4      324.00      329.34     14.62 o 
  -2   1   4      162.31      156.21      6.31 o 
  -1   1   4      755.25      672.15      6.52 o 
   1   1   4     1293.20     1246.92     18.92 o 
   2   1   4      147.57      137.80      9.10 o 
   3   1   4      587.65      627.72     28.45 o 
   4   1   4       38.33       33.18      8.31 o 
   5   1   4      122.61      129.49     16.98 o 
   6   1   4       26.88       28.23      7.45 o 
   7   1   4       65.21       72.23     12.76 o 
   8   1   4       92.69      110.85     16.98 o 
  -7   2   4      267.05      254.31     15.91 o 
  -6   2   4      171.87      198.21     12.25 o 
  -5   2   4      233.31      221.06     15.12 o 
  -4   2   4       92.64       81.69      7.95 o 
  -3   2   4      197.88      199.57     11.61 o 
  -2   2   4      835.06      834.14     19.63 o 
   0   2   4      179.12      224.50     11.90 o 
   1   2   4     2970.20     2953.95     32.96 o 
   2   2   4      245.24      262.12     14.62 o 
   3   2   4      529.72      511.14     25.44 o 
   4   2   4      467.51      489.42     23.29 o 
   5   2   4       70.04       64.49     10.82 o 
   6   2   4       43.52       43.78     23.86 o 
   7   2   4       99.05       93.66     13.33 o 
   8   2   4       15.76       15.12     14.04 o 
  -7   3   4        5.74        9.67      4.51 o 
  -6   3   4       10.56        8.10      4.51 o 
  -5   3   4      625.08      650.65     35.61 o 
  -4   3   4       31.15       36.98      8.67 o 
  -2   3   4      762.47      777.42     13.33 o 
  -1   3   4      187.66      182.66      6.74 o 
   1   3   4      112.53       77.10      7.74 o 
   2   3   4     1587.17     1627.92     35.90 o 
   3   3   4       68.64       75.60      9.10 o 
   4   3   4      132.46      148.40     14.90 o 
   5   3   4      129.97      139.80     17.13 o 
   6   3   4      179.48      182.44     20.49 o 
   7   3   4       53.34       68.65     12.18 o 
   8   3   4        8.23       13.11     11.54 o 
  -6   4   4      278.47      270.15     13.11 o 
   0   4   4      300.68      322.25     17.48 o 
   1   4   4      104.24       93.44      9.10 o 
   2   4   4       42.46       30.81      6.66 o 
   3   4   4       74.34       67.86      9.17 o 
   4   4   4      650.22      608.52     30.38 o 
   5   4   4       38.68       38.70     10.25 o 
   6   4   4      313.71      310.57     27.59 o 
   7   4   4      102.46       99.53     57.54 o 
   8   4   4      107.13       99.60     20.06 o 
  -1   5   4       89.57      144.89     16.70 o 
   0   5   4      935.18      947.96     34.18 o 
   1   5   4       42.34       38.05      6.81 o 
   2   5   4      492.37      564.74     25.65 o 
   3   5   4       63.31       67.29     32.46 o 
   4   5   4      122.70      122.18     19.63 o 
   5   5   4       95.60       90.50     16.12 o 
   6   5   4       12.09       15.69     11.18 o 
   7   5   4       33.05       32.10     10.68 o 
  -2   6   4      184.56      182.58     21.50 o 
  -1   6   4      139.99      139.66     14.69 o 
   0   6   4      228.73      236.18     15.33 o 
   1   6   4      460.14      498.17     28.66 o 
   2   6   4      137.72      150.84     19.42 o 
   3   6   4      889.37      856.96     30.38 o 
   4   6   4       54.38       43.93     12.54 o 
   5   6   4       40.96       37.48     11.39 o 
   6   6   4      111.65      110.21     17.34 o 
   7   6   4       50.08       42.78     13.83 o 
  -2   7   4      329.32      559.93     42.35 o 
  -1   7   4      825.56      823.85     26.30 o 
   0   7   4      210.86      201.36     19.13 o 
   1   7   4      317.38      287.20     17.34 o 
   2   7   4      184.21      152.85     17.56 o 
   3   7   4      117.94      120.53     13.76 o 
   4   7   4      262.94      265.64     22.79 o 
   5   7   4       14.15       11.97      9.17 o 
   6   7   4        4.09       11.90     11.68 o 
   7   7   4      126.65      131.21     22.07 o 
  -2   8   4       91.09       78.25     18.06 o 
  -1   8   4      110.64      109.85     13.40 o 
   0   8   4      303.19      318.73     19.63 o 
   1   8   4       28.90       36.90      9.03 o 
   2   8   4      226.36      212.68     22.50 o 
   3   8   4       95.19       87.14     13.04 o 
   4   8   4       20.94       21.93     11.75 o 
   5   8   4       10.59       14.04     10.39 o 
   6   8   4       29.29       38.41     12.97 o 
  -5   9   4      151.57      153.63     19.99 o 
  -4   9   4        2.51       39.99     35.69 o 
  -3   9   4       76.52       61.48      9.17 o 
  -2   9   4        0.02        1.72      5.95 o 
  -1   9   4       97.07       87.92     12.11 o 
   0   9   4      153.37      143.53     15.05 o 
   1   9   4      166.02      171.12     16.70 o 
   2   9   4      177.32      152.34     16.34 o 
   3   9   4      360.40      324.90     30.02 o 
   4   9   4       89.33      107.63     19.63 o 
   5   9   4       13.50       24.44     10.61 o 
  -4  10   4        3.27        3.01      4.94 o 
  -3  10   4       61.78       56.11     10.53 o 
  -2  10   4       83.72       65.28     10.25 o 
  -1  10   4      222.92      238.55     18.42 o 
   2  10   4       81.07       71.66     26.94 o 
   3  10   4       56.37       68.72     12.90 o 
   4  10   4        8.18        4.23      6.88 o 
  -2  11   4        5.24        4.30      6.16 o 
  -1  11   4       36.35       55.61     11.82 o 
   0  11   4      109.22      129.70     17.34 o 
   1  11   4      116.81      120.24     16.84 o 
   2  11   4       38.33       41.42     24.44 o 
   3  11   4       35.01       45.07     15.48 o 
  -3 -10   5       32.45       53.82     13.54 o 
  -2 -10   5       38.89       40.13     10.89 o 
  -1 -10   5       62.37       51.31     29.09 o 
   0 -10   5        2.37        2.01      5.73 o 
   1 -10   5       39.68       41.27     18.70 o 
   2 -10   5       28.44       24.79     15.12 o 
   3 -10   5       75.98       83.41     30.45 o 
  -4  -9   5      102.90      109.49     16.91 o 
  -3  -9   5      475.16      555.35     40.92 o 
  -2  -9   5       89.59       93.51     14.90 o 
  -1  -9   5      221.02      244.14     26.23 o 
   0  -9   5       18.67       19.28     10.61 o 
   1  -9   5       79.72       87.64     44.64 o 
   2  -9   5      351.82      392.90     29.24 o 
   3  -9   5      149.08      158.44     22.79 o 
   4  -9   5       63.77       68.86     18.99 o 
  -5  -8   5      192.34      205.94     19.85 o 
  -4  -8   5       68.80       81.33     13.33 o 
  -3  -8   5      436.69      476.95     35.18 o 
  -2  -8   5       44.67       63.49     13.40 o 
  -1  -8   5      282.60      263.49     33.46 o 
   0  -8   5        7.34       11.25      7.31 o 
   1  -8   5      416.85      396.27     30.60 o 
   2  -8   5      471.81      504.40     36.33 o 
   3  -8   5      151.55      130.49     15.69 o 
  -6  -7   5       23.51       32.89     10.89 o 
  -5  -7   5       52.58       69.36     14.04 o 
  -4  -7   5       36.23       45.86     10.53 o 
  -3  -7   5      991.84     1020.19     61.91 o 
  -2  -7   5       65.59       66.43     10.89 o 
  -1  -7   5      410.55      354.35     27.95 o 
   0  -7   5      299.22      296.66     25.80 o 
   1  -7   5       71.37       68.58     11.47 o 
   2  -7   5       28.15       29.24     14.69 o 
   3  -7   5      109.91      115.80     13.69 o 
   4  -7   5       39.76       49.09     12.54 o 
  -6  -6   5       72.84       61.98     10.75 o 
  -5  -6   5      111.30      115.15     15.69 o 
  -4  -6   5       10.66       15.62      8.60 o 
  -3  -6   5     1002.08      981.28     36.69 o 
  -2  -6   5      100.73       98.46     13.26 o 
  -1  -6   5       23.74       19.42      7.09 o 
   0  -6   5       69.78       67.72     21.00 o 
   1  -6   5      754.17      771.83     34.32 o 
   2  -6   5       89.65       91.01     14.19 o 
   3  -6   5      133.63      138.30     19.42 o 
  -7  -5   5      555.56      526.61     27.09 o 
  -6  -5   5       49.40       50.23     10.10 o 
  -5  -5   5       35.52       41.63      8.74 o 
  -4  -5   5       40.05       47.37      8.53 o 
  -3  -5   5      223.65      211.68     20.35 o 
  -2  -5   5      448.87      424.36     22.57 o 
  -1  -5   5       16.74       20.21      5.66 o 
   0  -5   5       75.88       76.24     11.47 o 
   1  -5   5       79.98       73.23     10.53 o 
   2  -5   5      596.44      637.32     46.79 o 
   3  -5   5      345.76      321.39     20.49 o 
  -7  -4   5       98.80      104.62     13.83 o 
  -6  -4   5        1.62        0.72      5.37 o 
  -5  -4   5      530.63      514.29     24.22 o 
  -4  -4   5      192.58      195.77     15.05 o 
  -3  -4   5      302.48      306.34     18.13 o 
  -2  -4   5      590.56      597.48     32.03 o 
  -1  -4   5      577.04      538.22     22.86 o 
   0  -4   5      148.86      138.08     12.61 o 
   1  -4   5      571.87      584.30     25.22 o 
   2  -4   5      338.44      368.32     24.44 o 
   3  -4   5      111.34      114.24      4.90 o 
   4  -4   5       58.15       50.30     12.40 o 
   5  -4   5       12.38        9.96      3.73 o 
   6  -4   5       10.82        7.31      5.16 o 
  -7  -3   5       41.78       48.37     10.61 o 
  -6  -3   5      159.21      150.91     14.19 o 
  -5  -3   5      124.68      130.92     14.40 o 
  -4  -3   5       96.22       94.02     10.96 o 
  -3  -3   5     1031.40     1075.23     50.16 o 
  -2  -3   5      604.09      635.03     24.51 o 
  -1  -3   5      234.19      209.67     11.25 o 
   0  -3   5     1284.41     1216.39     38.91 o 
   1  -3   5      392.74      407.52     21.21 o 
   2  -3   5       27.34       30.81     12.47 o 
   3  -3   5      513.58      540.44     17.20 o 
   5  -3   5       60.61       59.98      7.52 o 
   6  -3   5       14.57       14.90      6.52 o 
   8  -3   5       74.11       79.54     12.18 o 
  -7  -2   5       69.74      339.44     55.46 o 
  -5  -2   5      341.10      662.76     46.72 o 
  -4  -2   5      242.29      235.47     24.58 o 
  -3  -2   5      928.48      987.59     32.53 o 
  -2  -2   5       11.80       12.25      3.44 o 
  -1  -2   5      100.35      100.25      7.24 o 
   0  -2   5      117.37      112.86      8.74 o 
   1  -2   5       36.60       43.78      5.41 o 
   2  -2   5      636.28      637.18     18.70 o 
   3  -2   5       10.34        9.46      4.23 o 
   4  -2   5      118.22      132.64      9.75 o 
   5  -2   5       13.83       11.90      4.73 o 
   6  -2   5       91.59       85.99     10.32 o 
   8  -2   5        1.90        6.31      7.88 o 
  -8  -1   5      145.23      148.69     19.85 o 
  -7  -1   5       92.06       78.90     10.03 o 
  -5  -1   5      132.54      145.47     11.90 o 
  -4  -1   5       29.13     1749.38    328.05 o 
  -3  -1   5     1258.43     1218.90     38.34 o 
  -2  -1   5       16.04       13.76      3.08 o 
  -1  -1   5      391.64      414.54     15.19 o 
   0  -1   5     1548.61     1484.97     22.86 o 
   1  -1   5      702.18      665.17      6.86 o 
   2  -1   5       35.32       33.46      3.65 o 
   3  -1   5      314.36      301.32     15.19 o 
   4  -1   5      954.77      989.74     45.79 o 
   5  -1   5        4.69        4.08      5.09 o 
   6  -1   5       10.38        8.17      5.88 o 
   7  -1   5       22.32       33.61      9.10 o 
   8  -1   5      104.40      114.87     16.84 o 
  -8   0   5      325.78      282.83     27.73 o 
  -7   0   5      453.26      439.33     41.85 o 
  -6   0   5      314.25      308.99     21.43 o 
  -5   0   5       22.23       28.23      8.03 o 
  -4   0   5     1333.93     1333.05     58.26 o 
  -2   0   5      942.29     1015.46     19.56 o 
  -1   0   5     1664.71     1710.90     18.85 o 
   0   0   5     1761.31     1754.33     21.28 o 
   1   0   5      344.40      370.90     13.47 o 
   2   0   5      569.35      579.50     19.42 o 
   3   0   5      113.44      114.44      8.60 o 
   4   0   5      185.64      212.04     16.27 o 
   5   0   5      603.46      611.38     27.95 o 
   6   0   5       74.62       83.91     13.26 o 
   7   0   5      104.65      113.65     14.76 o 
   8   0   5      161.82      167.46     19.99 o 
  -7   1   5       95.26       89.93     12.04 o 
  -6   1   5      116.80      111.86      9.03 o 
  -5   1   5      888.82      860.18     46.29 o 
  -4   1   5     1466.87     1475.87     63.13 o 
  -3   1   5      263.54      273.80     15.55 o 
  -2   1   5     2445.60     2412.50     32.53 o 
  -1   1   5      835.44      801.78     11.25 o 
   1   1   5     3246.37     3333.74     33.03 o 
   2   1   5       28.35       37.41      5.30 o 
   3   1   5      675.93      686.27     21.35 o 
   4   1   5      480.92      523.89     23.29 o 
   5   1   5      421.72      464.77     26.66 o 
   6   1   5      329.23      321.89     20.64 o 
   7   1   5       65.72       61.05     13.83 o 
   8   1   5       52.38       55.25     11.32 o 
  -6   2   5      181.83      171.55     10.96 o 
  -5   2   5       80.30       79.25     11.90 o 
  -4   2   5      146.08      137.44     15.05 o 
  -3   2   5      466.12      465.49     32.82 o 
  -2   2   5     2975.16     3025.22     67.50 o 
   0   2   5       58.72       57.83      7.24 o 
   1   2   5     1980.99     1998.90     28.66 o 
   2   2   5      427.15      391.11     19.71 o 
   3   2   5      451.87      469.50     23.79 o 
   4   2   5       80.11       70.80      9.96 o 
   5   2   5      102.96      107.92     14.04 o 
   6   2   5       61.60       68.36     11.68 o 
   7   2   5       27.42       30.81      9.75 o 
   8   2   5       71.68       78.32     14.19 o 
  -6   3   5       54.15       58.33      7.60 o 
  -5   3   5      222.56      225.79     17.34 o 
  -4   3   5       55.42       50.59      5.52 o 
  -3   3   5       49.51       53.75      7.70 o 
  -2   3   5      127.13      143.10      2.29 o 
   1   3   5       26.09       30.38      5.73 o 
   2   3   5      167.33      189.39     11.32 o 
   3   3   5      465.14      408.95     26.37 o 
   4   3   5      231.49      221.42     16.77 o 
   5   3   5       81.42      107.99     15.84 o 
   6   3   5       44.32       38.62     14.47 o 
   7   3   5       33.71       32.10     16.41 o 
   8   3   5       50.90       56.97     17.48 o 
  -5   4   5      370.77      399.92     14.19 o 
  -2   4   5      173.13      165.46      9.17 o 
  -1   4   5      144.65      148.62      5.88 o 
   0   4   5      106.96       96.24      9.03 o 
   1   4   5      210.80      204.22     12.47 o 
   2   4   5      434.62      399.56     26.37 o 
   3   4   5      128.27      116.80     12.40 o 
   4   4   5       33.44       39.99     10.03 o 
   5   4   5       26.74       36.90      9.82 o 
   6   4   5       57.26       56.68     11.25 o 
   7   4   5      152.57      154.78     17.84 o 
   8   4   5      210.75      220.49     23.72 o 
  -1   5   5      381.48      537.79     25.94 o 
   0   5   5       42.25       53.31      7.67 o 
   1   5   5       26.55       24.29      5.59 o 
   2   5   5       37.86       33.32      7.31 o 
   3   5   5       72.21       70.08     10.82 o 
   4   5   5       49.44       49.59     10.10 o 
   5   5   5      503.43      522.46     28.73 o 
   6   5   5       64.98       96.67     15.98 o 
   7   5   5      183.56      203.87     22.72 o 
  -2   6   5      134.17      123.90     13.69 o 
  -1   6   5      167.25      175.28     20.71 o 
   0   6   5      161.80      164.02     14.47 o 
   1   6   5      271.29      268.57     18.56 o 
   2   6   5      537.49      446.86     25.01 o 
   3   6   5      394.54      388.82     20.78 o 
   4   6   5      136.87      145.97     18.20 o 
   5   6   5       90.95       69.58     13.76 o 
   6   6   5       12.68       12.47     11.75 o 
   7   6   5      131.39      148.76     21.50 o 
  -2   7   5        5.08       54.67     31.74 o 
  -1   7   5     1094.26     1015.54     29.52 o 
   0   7   5      256.14      255.25     16.77 o 
   1   7   5      280.71      272.87     17.48 o 
   2   7   5       26.15       20.85      8.60 o 
   3   7   5      229.35      222.50     22.50 o 
   4   7   5       22.81       28.88     10.82 o 
   5   7   5      100.56      105.98     15.76 o 
   6   7   5       10.40       16.98     10.25 o 
   7   7   5       64.82       53.67     18.34 o 
  -3   8   5       63.36       92.65     15.33 o 
  -2   8   5      746.72      748.47     46.08 o 
  -1   8   5     2654.45     2816.44     69.22 o 
   0   8   5       73.25       71.01     11.54 o 
   1   8   5       30.20       23.93      8.46 o 
   2   8   5       15.14       19.99      9.24 o 
   3   8   5      138.61      127.98     14.98 o 
   4   8   5       24.76       27.80      8.67 o 
   5   8   5       71.72       57.76     13.04 o 
   6   8   5       28.14       17.77      9.75 o 
  -4   9   5        1.62        3.44      8.24 o 
  -3   9   5       96.49       96.24     14.90 o 
  -2   9   5       53.61       63.49     10.82 o 
  -1   9   5      176.14      170.90     15.98 o 
   0   9   5       73.94       82.48     13.04 o 
   1   9   5      394.28      392.33     24.44 o 
   2   9   5      203.22      188.32     19.06 o 
   3   9   5       19.56       16.84     11.39 o 
   4   9   5       70.30       59.55     12.54 o 
   5   9   5       20.69       28.23     10.89 o 
  -3  10   5       35.78       37.69      9.32 o 
  -2  10   5      203.65      201.86     19.42 o 
  -1  10   5       29.38       27.16      8.24 o 
   1  10   5       28.03       33.61     12.83 o 
   2  10   5       29.99       23.58      9.24 o 
   3  10   5       23.69       29.31     11.61 o 
   4  10   5       50.63       65.07     12.97 o 
  -2  11   5        2.60        2.65      6.31 o 
  -1  11   5      198.28      203.87     19.63 o 
   0  11   5       71.67       81.47     12.54 o 
   1  11   5      142.66      161.23     33.82 o 
   2  11   5       69.52       70.51     18.85 o 
  -2 -10   6       61.14       71.30     25.30 o 
  -1 -10   6      165.68      165.10     62.70 o 
   1 -10   6       13.67       15.41     11.39 o 
   2 -10   6       23.77       23.58     20.85 o 
   3 -10   6       18.66       21.93     20.92 o 
  -4  -9   6      109.71      108.99     17.13 o 
  -3  -9   6      544.15      544.67     45.57 o 
  -2  -9   6        2.33        9.46     11.04 o 
  -1  -9   6       93.36       97.17     34.54 o 
   0  -9   6      256.47      283.19     21.21 o 
   1  -9   6       29.50       20.35     11.25 o 
   2  -9   6       67.37       64.49     26.66 o 
   3  -9   6       13.52       15.98     17.41 o 
   4  -9   6       86.93       76.96     39.91 o 
  -5  -8   6      292.93      288.71     22.79 o 
  -4  -8   6       44.03       54.10     11.68 o 
  -3  -8   6     1085.51     1143.95     41.70 o 
  -2  -8   6       84.77       77.32     13.33 o 
  -1  -8   6      930.16      957.71     36.40 o 
   0  -8   6       35.85       36.04     21.64 o 
   1  -8   6       45.48       49.95     30.53 o 
   2  -8   6       59.46       54.75     32.60 o 
   3  -8   6       98.68       93.73     42.21 o 
   4  -8   6       66.16       85.70     29.09 o 
  -5  -7   6        5.05        3.94      6.81 o 
  -4  -7   6      117.83      132.21     15.48 o 
  -3  -7   6       42.19       46.58     12.33 o 
  -2  -7   6      148.81      176.85     17.70 o 
  -1  -7   6     4234.54     4137.45     97.17 o 
   0  -7   6       51.32       43.07     15.19 o 
   1  -7   6     2513.94     2500.57     68.58 o 
   2  -7   6       58.20       54.53     29.31 o 
   3  -7   6      229.14      227.01     21.21 o 
   4  -7   6      234.06      253.02     32.68 o 
  -6  -6   6      121.19      122.61     16.41 o 
  -5  -6   6       98.41       96.09     13.83 o 
  -4  -6   6      140.89      124.47     15.76 o 
  -3  -6   6      123.96      133.57     14.83 o 
  -2  -6   6      320.94      305.84     23.65 o 
  -1  -6   6      690.00      766.31     28.45 o 
   0  -6   6      225.49      215.26     21.35 o 
   1  -6   6      584.97      558.29     39.77 o 
   2  -6   6       62.87       62.20     31.82 o 
   3  -6   6      563.62      557.86     37.55 o 
  -6  -5   6        8.24       11.90      7.88 o 
  -5  -5   6     1061.35     1045.99     47.51 o 
  -4  -5   6       42.88       52.02      9.46 o 
  -3  -5   6      188.13      177.42     13.76 o 
  -2  -5   6      400.37      390.97     20.71 o 
  -1  -5   6      938.19      956.06     38.62 o 
   0  -5   6      125.26      115.87     22.29 o 
   1  -5   6       18.79       26.51     15.41 o 
   2  -5   6       72.83       64.13     10.68 o 
   3  -5   6     2258.99     2247.98     57.25 o 
  -7  -4   6       58.58       70.08     11.90 o 
  -5  -4   6      267.22      239.05     20.28 o 
  -4  -4   6      188.22      184.23     18.27 o 
  -3  -4   6      497.78      524.39     21.21 o 
  -2  -4   6      461.04      479.89     27.23 o 
  -1  -4   6      134.49      124.40     13.04 o 
   0  -4   6      107.40      102.54      9.53 o 
   1  -4   6       58.29       58.40      7.81 o 
   2  -4   6      129.25      144.18     13.83 o 
   3  -4   6       93.10       98.17     13.76 o 
   4  -4   6       61.24       54.03      5.95 o 
  -7  -3   6       36.64       22.21      7.52 o 
  -5  -3   6       37.77       26.51      6.66 o 
  -4  -3   6      139.87      154.71     11.25 o 
  -3  -3   6     1015.02     1074.44     39.70 o 
  -2  -3   6      273.19      314.72     20.85 o 
  -1  -3   6      138.30      144.03     12.40 o 
   0  -3   6      268.45      269.43     15.76 o 
   1  -3   6       53.61       57.04      9.39 o 
   2  -3   6        1.98        1.93      3.65 o 
   3  -3   6      209.10      198.13      7.95 o 
   4  -3   6      138.73      140.59     14.76 o 
   5  -3   6      111.87      107.06      8.60 o 
   6  -3   6      105.34       92.80     10.03 o 
   7  -3   6        3.16        3.80      6.16 o 
  -7  -2   6       31.09       28.45      8.60 o 
  -6  -2   6       60.92       57.11      9.46 o 
  -5  -2   6       85.54       88.14     21.14 o 
  -4  -2   6       46.25       46.58      6.38 o 
  -3  -2   6      377.52      379.86     22.00 o 
  -2  -2   6     1248.29     1247.42     38.84 o 
  -1  -2   6     7573.03     8554.44     68.00 o 
   0  -2   6     2131.66     2251.13     42.49 o 
   1  -2   6       13.68       13.87      1.31 o 
   2  -2   6      305.12      297.88     10.74 o 
   3  -2   6       26.71       22.72      3.51 o 
   4  -2   6      172.76      183.23     11.11 o 
   5  -2   6      586.99      624.93     36.47 o 
   6  -2   6       43.81       49.59      9.24 o 
   7  -2   6      148.49      155.00     14.55 o 
   8  -2   6       86.76       92.51     14.33 o 
  -7  -1   6       20.58       58.40     16.70 o 
  -5  -1   6      392.43      530.84     23.72 o 
  -4  -1   6      216.55      216.19     22.43 o 
  -3  -1   6       87.45       85.56      6.88 o 
  -2  -1   6      656.32      673.80     16.12 o 
  -1  -1   6      186.29      204.58     11.32 o 
   0  -1   6      657.50      704.04     16.98 o 
   1  -1   6     1624.48     1755.26     65.17 o 
   2  -1   6      326.21      339.01     17.56 o 
   3  -1   6      313.89      282.05     17.41 o 
   4  -1   6      218.77      250.80     13.83 o 
   5  -1   6      120.83      101.40     12.04 o 
   6  -1   6       13.76       13.11      5.59 o 
   7  -1   6       78.14       80.47     11.61 o 
   8  -1   6       55.22       53.39     12.47 o 
  -7   0   6       36.35       45.57      8.67 o 
  -6   0   6      241.91      307.34     18.27 o 
  -4   0   6     1036.04     1428.50     48.37 o 
  -3   0   6      415.22      396.84     22.07 o 
  -2   0   6      432.00      479.68     19.99 o 
  -1   0   6     3699.05     3496.40     28.88 o 
   0   0   6       11.94       12.18      3.94 o 
   1   0   6      151.57      152.56      8.46 o 
   2   0   6      921.10      969.96     21.86 o 
   3   0   6     1289.08     1361.21     29.81 o 
   4   0   6      120.86      146.47     11.75 o 
   5   0   6      348.54      346.54     17.63 o 
   6   0   6       54.87       59.40      9.10 o 
   7   0   6      111.80      107.92     14.47 o 
  -6   1   6      430.65      439.76     16.77 o 
  -3   1   6      654.32      638.40     21.00 o 
  -2   1   6     1850.43     1925.80     27.73 o 
  -1   1   6     1734.67     1822.12     26.80 o 
   1   1   6     2363.76     2274.28     29.02 o 
   2   1   6      264.93      269.29     15.48 o 
   3   1   6      353.91      319.95     20.78 o 
   4   1   6       12.60       10.82      4.66 o 
   5   1   6      167.89      181.58     18.77 o 
   6   1   6       76.72       76.10     12.11 o 
   7   1   6      353.06      372.62     29.81 o 
   8   1   6       18.26       12.61      8.46 o 
  -6   2   6       93.85       81.83      8.89 o 
  -5   2   6      158.03      151.77     13.97 o 
  -4   2   6      220.89      216.19     20.78 o 
  -3   2   6      153.04      171.62      7.24 o 
   0   2   6     5564.43     5561.08     49.09 o 
   1   2   6      806.19      862.76     21.64 o 
   2   2   6      401.38      405.66     20.57 o 
   3   2   6     1189.54     1129.54     38.41 o 
   4   2   6       21.19       16.91      8.81 o 
   5   2   6       84.84       91.51     14.04 o 
   6   2   6       83.95       71.73     11.68 o 
   7   2   6      121.35      122.68     44.57 o 
   8   2   6        7.95       12.47      8.24 o 
  -5   3   6       55.65       57.68      5.09 o 
  -4   3   6      197.72      179.43     14.33 o 
  -3   3   6      103.65      100.48      6.59 o 
   1   3   6     4012.45     4160.38     66.57 o 
   2   3   6     2189.20     2216.16     44.64 o 
   3   3   6      100.30       99.96     10.10 o 
   4   3   6      956.70      935.71     39.05 o 
   5   3   6      100.24      106.70     15.19 o 
   6   3   6       70.69       83.62     13.47 o 
   7   3   6       46.43       48.51     11.75 o 
   8   3   6      125.54      135.00     21.50 o 
  -4   4   6       30.83       19.49      6.52 o 
  -3   4   6      242.60      212.45     13.69 o 
   0   4   6      506.23      546.68     23.79 o 
   1   4   6      525.41      510.99     23.07 o 
   2   4   6     2307.17     2387.64     71.01 o 
   3   4   6      475.18      461.05     27.66 o 
   4   4   6      485.37      527.26     28.52 o 
   5   4   6       32.84       48.01     11.47 o 
   6   4   6      551.86      604.00     42.85 o 
   7   4   6       94.41      105.70     17.91 o 
   8   4   6       72.78       59.40     46.36 o 
  -1   5   6       21.96       21.71      6.81 o 
   0   5   6       35.24       35.47      6.81 o 
   1   5   6       51.78       52.88      8.74 o 
   2   5   6      175.40      188.03     14.76 o 
   3   5   6     1403.88     1433.01     54.53 o 
   4   5   6      149.43      148.33     14.33 o 
   5   5   6      391.82      358.15     25.87 o 
   6   5   6      253.75      269.22     25.30 o 
   7   5   6      126.28      139.66     19.06 o 
  -1   6   6      670.68      788.95     38.98 o 
   0   6   6      182.43      170.12     20.35 o 
   1   6   6      109.37      105.34     14.26 o 
   2   6   6      520.64      496.95     26.87 o 
   3   6   6      968.23      975.98     57.83 o 
   4   6   6      226.15      193.98     22.14 o 
   5   6   6      566.45      583.58     41.63 o 
   6   6   6       16.86       30.45     12.90 o 
   7   6   6      213.04      221.71     26.30 o 
  -1   7   6     7402.35     7219.31     78.82 o 
   0   7   6       25.04       26.01      7.60 o 
   1   7   6       13.32       18.20      8.24 o 
   2   7   6        4.01        7.95      5.30 o 
   3   7   6      424.51      451.30     26.37 o 
   4   7   6       22.47       24.94      9.89 o 
   5   7   6      114.58      113.43     16.91 o 
   6   7   6      103.27      103.04     17.70 o 
  -3   8   6       20.03       26.80     10.61 o 
  -2   8   6      117.81      125.83     13.90 o 
  -1   8   6      634.00      641.62     29.81 o 
   0   8   6      590.89      611.24     28.30 o 
   1   8   6     4333.73     4302.34     96.74 o 
   2   8   6      148.52      158.87     16.84 o 
   3   8   6      640.45      609.38     42.42 o 
   4   8   6       35.28       23.65     10.39 o 
   5   8   6       35.40       34.83     11.68 o 
   6   8   6       70.63       79.25     15.48 o 
  -4   9   6      262.16      394.05     37.19 o 
  -3   9   6       78.99       92.15     15.26 o 
  -2   9   6      220.61      224.36     17.84 o 
  -1   9   6       35.97       42.06     10.18 o 
   0   9   6      185.02      164.60     16.55 o 
   1   9   6     1320.47     1420.12     44.50 o 
   2   9   6       54.37       58.19     13.69 o 
   3   9   6      773.29      752.98     35.97 o 
   4   9   6       11.44       15.69     11.18 o 
   5   9   6      331.97      368.46     28.30 o 
  -3  10   6       35.35       49.95     10.32 o 
  -2  10   6       15.65        8.74      7.95 o 
  -1  10   6       33.97       39.70     13.26 o 
   0  10   6       75.87       69.51     15.12 o 
   1  10   6       59.17       53.60     12.54 o 
   2  10   6       25.62       28.73     13.33 o 
   3  10   6      938.18      931.34     58.83 o 
   4  10   6        6.22        7.67     10.82 o 
  -1  11   6       47.74       74.02     14.69 o 
   0  11   6      105.79      119.60     32.60 o 
   1  11   6       57.26       57.97     12.54 o 
   2  11   6      137.18      145.97     17.70 o 
  -2 -10   7        5.14        7.60      7.17 o 
  -1 -10   7       69.93       68.36     31.96 o 
   0 -10   7       81.75       76.89     41.56 o 
   2 -10   7       48.56       59.98     20.21 o 
  -3  -9   7      434.35      525.04     32.53 o 
  -2  -9   7      132.32      142.89     18.42 o 
  -1  -9   7      160.59      141.02     51.59 o 
   0  -9   7      127.95      143.60     55.68 o 
   1  -9   7        2.84       10.68     12.97 o 
   2  -9   7       14.50       12.90     10.39 o 
   3  -9   7       68.09       72.88     36.55 o 
   4  -9   7       19.08       14.19     22.72 o 
  -4  -8   7       96.12      110.64     17.41 o 
  -3  -8   7      278.10      288.35     33.46 o 
  -2  -8   7       94.49      107.49     14.55 o 
  -1  -8   7     1515.69     1461.25     86.63 o 
   0  -8   7       10.98       13.26     12.40 o 
   1  -8   7      250.61      266.57     32.17 o 
   2  -8   7      138.17      117.66     25.80 o 
   3  -8   7      260.15      276.10     24.58 o 
   4  -8   7      399.84      403.72     35.18 o 
  -5  -7   7       47.66       41.99     10.39 o 
  -4  -7   7       14.08       13.90      8.24 o 
  -3  -7   7      231.98      219.20     23.93 o 
  -2  -7   7      299.96      333.35     27.66 o 
  -1  -7   7      633.98      626.07     29.81 o 
   0  -7   7       86.59       75.60     29.02 o 
   1  -7   7     1724.07     1689.41     52.10 o 
   2  -7   7       36.95       30.02     19.92 o 
   3  -7   7      316.07      282.12     27.44 o 
   4  -7   7       14.97       18.06     10.75 o 
  -6  -6   7       15.08       17.13      9.39 o 
  -5  -6   7      103.56       99.53     17.91 o 
  -4  -6   7        5.84        4.94      6.74 o 
  -3  -6   7       79.76       81.26     11.75 o 
  -2  -6   7      604.88      591.82     28.88 o 
  -1  -6   7      169.20      175.13     17.41 o 
   0  -6   7      697.93      670.43     48.30 o 
   1  -6   7     5522.64     5640.48     81.47 o 
   2  -6   7      294.42      288.71     24.15 o 
   3  -6   7     3400.93     3591.71     85.92 o 
  -6  -5   7       77.51       79.61     11.90 o 
  -5  -5   7       17.73       16.77      7.67 o 
  -4  -5   7      414.66      388.31     28.88 o 
  -3  -5   7      386.69      406.59     22.79 o 
  -2  -5   7      236.22      233.89     16.48 o 
  -1  -5   7      590.65      589.10     27.95 o 
   0  -5   7      120.26      123.75     33.03 o 
   1  -5   7       21.20       30.10     17.84 o 
   2  -5   7      246.54      250.30     17.34 o 
   3  -5   7     1763.21     1684.68     94.16 o 
  -7  -4   7       30.29       28.23     11.68 o 
  -6  -4   7      371.63      369.83     37.91 o 
  -5  -4   7      134.62      121.39     14.26 o 
  -4  -4   7      106.41      106.91     11.90 o 
  -3  -4   7     1354.64     1385.86     74.17 o 
  -2  -4   7       64.09       86.28     12.40 o 
  -1  -4   7      141.72      142.81     25.08 o 
   0  -4   7      226.04      248.65     15.41 o 
   1  -4   7       46.76       42.06     24.29 o 
   2  -4   7      243.73      230.88     16.34 o 
   3  -4   7      169.61      168.61     21.28 o 
   4  -4   7       17.01       12.54      4.66 o 
  -7  -3   7       51.42       45.93     10.89 o 
  -6  -3   7       23.36       14.90      5.88 o 
  -5  -3   7       84.53       88.35     11.11 o 
  -4  -3   7      139.62      114.51     10.46 o 
  -3  -3   7      217.90      210.39     22.86 o 
  -2  -3   7      458.74      469.22     28.16 o 
  -1  -3   7     1464.72     1554.40     48.30 o 
   0  -3   7      834.20      926.18     35.90 o 
   1  -3   7       61.27       68.20      2.69 o 
   2  -3   7       43.82       45.36      7.31 o 
   3  -3   7      324.91      312.93     14.26 o 
   4  -3   7       69.35       65.42      5.45 o 
   5  -3   7      302.57      298.88     14.04 o 
   6  -3   7       47.36       47.51      7.31 o 
  -7  -2   7      104.30      100.03     12.76 o 
  -6  -2   7       91.84       78.47      9.46 o 
  -5  -2   7       31.97       25.22      5.73 o 
  -4  -2   7      427.39      468.07     28.95 o 
  -3  -2   7       72.15       81.12     10.89 o 
  -2  -2   7       46.13       42.21      5.66 o 
  -1  -2   7     1321.74     1395.61     44.50 o 
   0  -2   7     3856.80     4101.41     65.78 o 
   1  -2   7      789.02      896.68     14.38 o 
   2  -2   7      399.13      427.69     13.64 o 
   3  -2   7      411.54      414.68     19.99 o 
   4  -2   7      137.57      137.94     14.76 o 
   5  -2   7       26.39       29.16      6.02 o 
   6  -2   7      120.49      128.27     12.04 o 
   8  -2   7        7.03        6.52      5.95 o 
  -7  -1   7        7.76       10.32      5.73 o 
  -5  -1   7      107.67       97.24      8.96 o 
  -4  -1   7       89.01      102.90     10.75 o 
  -3  -1   7       38.98       43.85      6.52 o 
  -2  -1   7     1351.72     1396.54     41.63 o 
  -1  -1   7      768.90      785.30     20.35 o 
   0  -1   7      339.21      378.64     18.85 o 
   1  -1   7     4817.06     5141.19     52.77 o 
   2  -1   7     3874.25     4124.98     57.68 o 
   3  -1   7     1849.27     1915.99     53.67 o 
   4  -1   7       28.95       26.08      5.95 o 
   5  -1   7      184.59      175.85     12.61 o 
   6  -1   7      238.32      247.65     16.91 o 
   7  -1   7      179.00      163.02     14.98 o 
   8  -1   7        1.79        2.79      5.09 o 
  -6   0   7      205.61      254.82     19.28 o 
  -5   0   7       42.43       43.42      6.52 o 
  -4   0   7       97.54       87.21      6.74 o 
  -3   0   7      205.60      217.55     10.46 o 
  -2   0   7      218.99      232.89     14.12 o 
  -1   0   7      379.86      371.19     17.63 o 
   0   0   7      936.75     1036.03     28.30 o 
   1   0   7      627.05      709.20     17.77 o 
   2   0   7       41.70       46.22      5.45 o 
   3   0   7      478.90      476.45     35.90 o 
   4   0   7     1863.75     1927.09     84.27 o 
   5   0   7     1361.43     1409.51     34.04 o 
   6   0   7      436.54      423.71     22.29 o 
   7   0   7      168.47      169.97     17.70 o 
   8   0   7       20.99       13.54      8.81 o 
  -6   1   7      118.67      461.19     78.68 o 
  -5   1   7       80.79      107.49      9.67 o 
  -4   1   7       90.89       82.91      6.66 o 
  -3   1   7      238.97      252.52     10.10 o 
  -2   1   7      662.14      657.96     20.78 o 
  -1   1   7       98.17      108.70      5.73 o 
   1   1   7     1283.54     1173.40     25.73 o 
   2   1   7       42.13       38.34      5.37 o 
   3   1   7      122.60      119.67     10.96 o 
   4   1   7      676.26      690.07     36.12 o 
   5   1   7      487.37      495.66     22.93 o 
   6   1   7       51.32       57.11     11.97 o 
   7   1   7      174.47      163.81     17.91 o 
   8   1   7       75.11       64.99     13.40 o 
  -4   2   7      138.49      138.16     11.04 o 
  -3   2   7      149.47      154.57      5.95 o 
   0   2   7      848.98      892.79     23.50 o 
   1   2   7     1753.69     1805.78     36.76 o 
   2   2   7      117.01      121.46     11.18 o 
   3   2   7      326.03      313.22     21.71 o 
   4   2   7      217.01      222.50     24.79 o 
   5   2   7      141.28      139.95     14.47 o 
   6   2   7      650.59      646.64     30.81 o 
   7   2   7      114.31      112.22     16.12 o 
   8   2   7      105.29       85.85     15.91 o 
  -4   3   7      245.21      285.13     15.91 o 
   0   3   7      538.49      806.87     28.38 o 
   1   3   7      314.99      381.08     21.21 o 
   2   3   7     2917.92     2990.07     84.91 o 
   3   3   7       19.69       12.83      5.59 o 
   4   3   7      251.19      275.38     18.99 o 
   5   3   7       12.41       15.19      6.88 o 
   6   3   7      184.47      181.65     17.13 o 
   7   3   7       42.52       43.21     12.54 o 
   8   3   7       66.06       63.56     13.33 o 
   0   4   7      561.73      622.35     28.02 o 
   1   4   7      271.00      253.45     18.63 o 
   2   4   7      526.23      593.26     32.32 o 
   3   4   7     1099.02     1107.76     55.39 o 
   4   4   7      433.53      456.17     22.64 o 
   5   4   7       87.32       81.26     14.26 o 
   6   4   7      155.64      149.76     16.19 o 
   7   4   7       39.64       29.09      8.89 o 
   8   4   7       45.71       55.46     22.29 o 
  -1   5   7       62.24       80.11     12.11 o 
   0   5   7       42.81       40.84     16.62 o 
   1   5   7      135.64      150.84     13.61 o 
   2   5   7      284.07      341.31     21.07 o 
   3   5   7       14.10       12.18      8.10 o 
   4   5   7      410.46      434.17     31.31 o 
   5   5   7     1350.49     1366.66     49.16 o 
   6   5   7      102.04      119.88     18.42 o 
   7   5   7        0.98        5.16      7.60 o 
  -1   6   7       77.60      132.64     19.13 o 
   0   6   7       59.94       48.94      9.17 o 
   1   6   7      265.40      246.07     27.52 o 
   2   6   7      188.91      205.16     21.43 o 
   3   6   7       95.97      113.94     16.12 o 
   4   6   7      240.80      230.95     21.43 o 
   5   6   7      110.67      123.04     31.96 o 
   6   6   7      135.58      124.61     19.78 o 
   7   6   7       50.10       60.98     13.54 o 
  -2   7   7       24.31       48.87     11.97 o 
  -1   7   7      432.31      420.49     22.57 o 
   0   7   7        6.16       11.11      9.60 o 
   1   7   7     2822.72     2880.14     56.54 o 
   3   7   7      263.65      289.21     22.00 o 
   4   7   7      246.73      229.31     24.22 o 
   5   7   7      262.26      265.71     36.19 o 
   6   7   7       82.00       94.09     16.34 o 
  -3   8   7       10.79       18.56     11.97 o 
  -2   8   7       69.33       70.30     12.25 o 
  -1   8   7      545.34      527.26     36.12 o 
   0   8   7      412.98      411.53     24.29 o 
   1   8   7     1293.15     1321.80     46.22 o 
   2   8   7      161.77      165.60     17.99 o 
   3   8   7      411.42      437.40     26.87 o 
   4   8   7       21.69       15.84      9.75 o 
   5   8   7       31.25       21.86     12.61 o 
   6   8   7       19.82       22.36     11.25 o 
  -4   9   7      332.62      485.05     31.39 o 
  -3   9   7       99.08      122.53     16.55 o 
  -2   9   7      100.41       89.86     13.33 o 
  -1   9   7      106.60      113.79     15.33 o 
   0   9   7      126.86      135.86     18.42 o 
   1   9   7      278.59      282.33     25.30 o 
   3   9   7     1431.30     1470.28     49.16 o 
   4   9   7       27.47       31.89     12.11 o 
   5   9   7      552.27      457.68     67.00 o 
  -3  10   7       50.25       44.21      9.96 o 
  -2  10   7        4.23        0.50      5.73 o 
  -1  10   7       31.79       36.76     10.03 o 
   0  10   7       69.26       57.54     11.47 o 
   1  10   7       11.17       12.76      8.67 o 
   2  10   7      113.59      129.84     18.99 o 
   3  10   7      478.20      439.91     39.27 o 
   4  10   7       15.61       16.41      9.03 o 
  -1  11   7       14.98       15.84      9.75 o 
   0  11   7       27.17       17.05      7.02 o 
   1  11   7      172.21      148.55     17.63 o 
   2  11   7       37.47       52.88     17.13 o 
   0 -10   8       27.65       33.18     23.15 o 
   1 -10   8       89.84      101.11     41.99 o 
  -3  -9   8      243.10      281.90     32.03 o 
  -2  -9   8       39.12       43.14     21.07 o 
  -1  -9   8       64.63       63.35     28.95 o 
   0  -9   8       30.78       23.22     12.40 o 
   1  -9   8       82.99      104.26     40.92 o 
   2  -9   8       19.91       19.42     16.84 o 
   3  -9   8       58.21       55.18     41.20 o 
  -4  -8   8       24.65       30.53     10.32 o 
  -3  -8   8       35.30       52.74     14.12 o 
  -2  -8   8      110.92       95.09     31.74 o 
  -1  -8   8       27.19       37.98     20.35 o 
   0  -8   8       46.01       45.93     21.57 o 
   1  -8   8       49.99       37.55     16.91 o 
   2  -8   8      106.56      110.78     52.24 o 
   3  -8   8       24.03       26.23     12.11 o 
   4  -8   8        0.38        3.87      8.10 o 
  -5  -7   8       90.56       96.31     13.90 o 
  -4  -7   8      256.82      270.51     24.79 o 
  -3  -7   8       35.45       53.24     12.76 o 
  -2  -7   8       32.15       37.76     14.76 o 
  -1  -7   8       79.38       69.36     36.40 o 
   0  -7   8      626.69      582.08     48.51 o 
   1  -7   8      658.76      628.65     55.82 o 
   2  -7   8       60.94       74.67     35.18 o 
   3  -7   8      342.88      346.25     28.45 o 
   4  -7   8       21.58       19.13     17.27 o 
  -5  -6   8       29.99       27.44      9.67 o 
  -4  -6   8       10.24       11.11     10.10 o 
  -3  -6   8       75.52       70.80     12.33 o 
  -2  -6   8      617.29      643.99     29.74 o 
  -1  -6   8      423.25      436.75     23.86 o 
   0  -6   8       93.85       92.58     13.90 o 
   1  -6   8      226.50      214.83     22.43 o 
   2  -6   8      397.35      382.44     34.18 o 
   3  -6   8      661.64      624.71     50.88 o 
  -6  -5   8       42.63       42.06     10.25 o 
  -5  -5   8       11.94       19.20      7.60 o 
  -4  -5   8      409.06      406.01     23.36 o 
  -3  -5   8      159.30      166.03     15.76 o 
  -2  -5   8      156.47      169.97     14.47 o 
  -1  -5   8      294.03      318.73     24.44 o 
   0  -5   8       62.09       59.76      9.46 o 
   1  -5   8      129.86      136.22     48.58 o 
   2  -5   8      299.69      303.47     28.73 o 
   3  -5   8      623.36      673.58     30.17 o 
  -6  -4   8      242.25      223.21     20.14 o 
  -5  -4   8       55.91       48.08      9.24 o 
  -4  -4   8      135.58      150.98     15.19 o 
  -3  -4   8      309.57      319.31     23.65 o 
  -2  -4   8      572.82      587.09     23.22 o 
  -1  -4   8       51.62       50.16      7.31 o 
   0  -4   8      184.69      182.30     20.78 o 
   1  -4   8       47.11       54.82     20.64 o 
   2  -4   8        0.92       -0.14      5.16 o 
   3  -4   8        0.51        2.36      8.38 o 
  -6  -3   8       10.76       10.03      5.73 o 
  -5  -3   8       62.98       68.07     11.11 o 
  -4  -3   8       69.61       68.72      9.46 o 
  -3  -3   8       29.51       44.07      7.38 o 
  -2  -3   8      479.38      501.10     24.08 o 
  -1  -3   8      124.41      135.65     23.22 o 
   0  -3   8       55.15       53.89     26.30 o 
   1  -3   8       51.43       42.41      5.14 o 
   2  -3   8       66.68       68.07     13.33 o 
  -7  -2   8       19.04       28.59      9.32 o 
  -6  -2   8        6.13        9.96      6.52 o 
  -5  -2   8       36.04       32.89      6.45 o 
  -4  -2   8       33.84       36.12      7.02 o 
  -3  -2   8      174.36      157.00     14.69 o 
  -2  -2   8      391.46      413.68     23.22 o 
  -1  -2   8       23.87       23.22     11.97 o 
   0  -2   8       69.19       84.70      9.46 o 
   1  -2   8     1685.67     1929.38     77.14 o 
   2  -2   8      516.75      594.55     15.10 o 
   3  -2   8      199.41      214.69      9.96 o 
   4  -2   8       20.09       22.93      4.59 o 
   5  -2   8       45.34       44.00      6.59 o 
   7  -2   8      156.60      179.07     21.14 o 
  -6  -1   8       76.16       60.84      8.81 o 
  -5  -1   8       42.12       36.83     10.68 o 
  -4  -1   8      101.77       97.02      8.81 o 
  -3  -1   8      490.84      509.13     21.71 o 
  -2  -1   8      307.21      348.62     19.56 o 
  -1  -1   8     1041.31     1125.67     37.48 o 
   0  -1   8      142.20      155.93     27.02 o 
   1  -1   8        8.62       17.07      6.33 o 
   2  -1   8      180.09      189.68     12.40 o 
   3  -1   8      109.58      124.40      8.96 o 
   4  -1   8      314.19      350.26     17.70 o 
   5  -1   8      289.80      282.33     19.85 o 
   6  -1   8      144.61      147.76     13.33 o 
   7  -1   8       17.99       24.79      8.38 o 
   8  -1   8       56.07       52.96     11.61 o 
  -6   0   8      340.50      305.69     14.26 o 
  -5   0   8      109.19       98.60      8.53 o 
  -3   0   8       34.06       32.89      4.51 o 
  -2   0   8      510.05      534.28     19.13 o 
  -1   0   8       21.61       21.43      7.52 o 
   0   0   8      145.07      144.68      9.82 o 
   1   0   8     1227.60     1244.05     28.23 o 
   2   0   8      839.68      813.75     27.09 o 
   3   0   8     2423.82     2540.27    108.63 o 
   4   0   8      293.88      296.74     16.70 o 
   5   0   8      656.32      645.21     39.34 o 
   6   0   8      201.73      217.48     19.28 o 
   7   0   8       87.96       83.98     12.25 o 
   8   0   8      162.65      172.05     18.77 o 
  -5   1   8      522.23      485.41     27.95 o 
  -4   1   8      993.63      957.13     48.94 o 
  -3   1   8       47.17       48.15      4.59 o 
  -2   1   8       29.67       29.16      7.81 o 
  -1   1   8     1178.55     1162.29     33.46 o 
   1   1   8      303.09      328.26     16.91 o 
   2   1   8      620.97      588.88     22.93 o 
   3   1   8       89.79       73.81      9.53 o 
   4   1   8      442.27      419.77     21.93 o 
   5   1   8      222.46      203.29     15.19 o 
   6   1   8      377.10      393.76     29.38 o 
   7   1   8      244.37      242.56     19.28 o 
   8   1   8       44.20       35.11     11.04 o 
  -4   2   8        8.42        6.59      2.08 o 
  -3   2   8       42.15       32.89      4.01 o 
   0   2   8      126.89      135.72     11.90 o 
   1   2   8      182.91      182.01     14.40 o 
   2   2   8      861.96      841.69     30.81 o 
   3   2   8      243.12      238.33     16.77 o 
   4   2   8      250.46      257.18     16.27 o 
   5   2   8      154.95      152.56     14.12 o 
   6   2   8      113.42      127.05     14.83 o 
   7   2   8       97.96      107.06     14.62 o 
   0   3   8      179.99      208.74     17.77 o 
   1   3   8      426.46      447.79     27.87 o 
   2   3   8      112.40      114.22     10.46 o 
   3   3   8     1582.61     1679.95     76.46 o 
   4   3   8      103.81      100.97     13.19 o 
   5   3   8      184.75      192.11     20.06 o 
   6   3   8       74.39       74.52     13.83 o 
   7   3   8       16.56       24.44     11.32 o 
   8   3   8       95.98      103.19     20.85 o 
   0   4   8       55.08       82.48     35.76 o 
   1   4   8      334.41      348.33     22.79 o 
   2   4   8      192.67      205.87     15.33 o 
   3   4   8       49.15       39.70      9.39 o 
   4   4   8       23.93       17.20      7.09 o 
   5   4   8      272.87      240.91     18.70 o 
   6   4   8       70.96       73.45     12.47 o 
   7   4   8        1.79        3.94      8.96 o 
  -1   5   8      233.17      241.77     27.23 o 
   0   5   8       93.35       70.51      9.46 o 
   1   5   8      234.74      212.25     24.72 o 
   2   5   8     1129.48     1149.68     46.08 o 
   3   5   8        9.45       11.11      6.95 o 
   4   5   8      267.72      260.76     20.42 o 
   5   5   8       77.74       67.29     33.68 o 
   6   5   8      110.81       91.36     14.83 o 
   7   5   8       51.86       53.74     12.83 o 
  -1   6   8      117.03      208.09     21.35 o 
   0   6   8       92.13       90.29     12.54 o 
   1   6   8      251.62      224.22     17.05 o 
   2   6   8       25.98       31.67     10.10 o 
   3   6   8      201.61      213.61     23.58 o 
   4   6   8      247.52      220.42     19.13 o 
   5   6   8      102.04      113.79     15.98 o 
   6   6   8      143.23      128.41     19.63 o 
   7   6   8      351.79      349.19     29.16 o 
  -2   7   8       24.09       37.05     11.25 o 
  -1   7   8        4.26       10.46      9.46 o 
   0   7   8      196.80      189.61     20.35 o 
   2   7   8      592.16      592.54     30.02 o 
   3   7   8       49.30       50.73     12.04 o 
   4   7   8      331.17      320.45     23.36 o 
   5   7   8       21.69       27.52     11.39 o 
   6   7   8       20.05       29.67     11.75 o 
  -3   8   8       73.39       92.01     15.05 o 
  -2   8   8       20.73       28.81     10.75 o 
  -1   8   8       69.07       78.25     12.54 o 
   0   8   8      157.88      158.22     16.34 o 
   1   8   8      120.99      115.30     16.84 o 
   2   8   8      171.62      163.24     18.06 o 
   3   8   8      463.03      483.48     36.76 o 
   4   8   8       44.75       46.72     12.61 o 
   5   8   8       13.18       19.20     10.53 o 
   6   8   8      101.50      118.31     20.42 o 
  -4   9   8       15.92       28.45     15.12 o 
  -3   9   8      146.74      195.12     23.65 o 
  -2   9   8       19.66       14.69      8.03 o 
  -1   9   8      130.58      111.43     14.76 o 
   0   9   8       95.70       99.75     14.40 o 
   1   9   8       57.65       55.89     13.54 o 
   2   9   8      149.79      126.19     17.56 o 
   3   9   8      225.83      191.33     26.51 o 
   4   9   8       82.42       62.84     13.97 o 
   5   9   8      262.66      287.06     30.67 o 
  -2  10   8       50.38       75.31     16.41 o 
  -1  10   8        2.63        4.16      6.02 o 
   0  10   8        9.32       13.97     10.53 o 
   1  10   8       64.31       70.94     23.65 o 
   2  10   8       13.18       11.11      9.17 o 
   3  10   8       73.48       74.81     14.26 o 
   0  11   8       13.18       17.13      9.39 o 
   1  11   8        4.34        2.79      6.52 o 
  -2  -9   9       75.05       65.07     24.29 o 
  -1  -9   9      105.80      129.84     54.32 o 
   0  -9   9      271.74      306.70     38.70 o 
   1  -9   9       36.46       58.62     22.36 o 
   2  -9   9      124.67      131.49     24.01 o 
   3  -9   9       17.63       13.97     14.33 o 
  -3  -8   9      109.24      107.85     38.34 o 
  -2  -8   9       30.84       45.43     17.91 o 
   0  -8   9       75.20       63.99     32.75 o 
   1  -8   9       73.97       94.52     51.88 o 
   2  -8   9       50.41       55.46     36.47 o 
   3  -8   9       70.25       75.89     48.80 o 
   4  -8   9        3.87        3.51      4.44 o 
  -4  -7   9       98.76      104.19     17.56 o 
  -3  -7   9       70.79       78.11     14.19 o 
  -2  -7   9       25.43       18.27     10.10 o 
  -1  -7   9      370.56      355.78     23.07 o 
   0  -7   9       92.21       98.96     24.15 o 
   1  -7   9      745.37      732.84     33.32 o 
   2  -7   9       23.16       35.83     21.93 o 
   3  -7   9      180.12      215.55     19.63 o 
  -5  -6   9       27.11       31.10      8.60 o 
  -4  -6   9        1.42        4.44      6.66 o 
  -3  -6   9      172.44      185.09     19.71 o 
  -2  -6   9      146.38      173.56     28.02 o 
  -1  -6   9        9.69        6.38      5.30 o 
   0  -6   9       35.16       48.15     19.28 o 
   1  -6   9       33.51       38.77     12.40 o 
   2  -6   9      328.86      325.61     34.75 o 
   3  -6   9      177.36      168.40     33.03 o 
  -5  -5   9       17.36       28.81      8.46 o 
  -4  -5   9       97.24      104.26     13.04 o 
  -3  -5   9      127.64      126.12     13.69 o 
  -2  -5   9       20.64       22.07      8.17 o 
  -1  -5   9      200.93      182.80     27.66 o 
   0  -5   9     1293.14     1302.60     73.66 o 
   1  -5   9       12.67       18.70      7.74 o 
   2  -5   9      145.74      160.73     50.81 o 
   3  -5   9      852.37      761.22     32.39 o 
  -6  -4   9      126.51      135.72     15.41 o 
  -5  -4   9      110.25      115.37     13.47 o 
  -4  -4   9      182.03      186.24     15.76 o 
  -3  -4   9      214.49      212.75     16.62 o 
  -2  -4   9       85.43       99.46     27.80 o 
  -1  -4   9      256.87      252.67     15.69 o 
   0  -4   9       47.48       47.87     17.91 o 
   1  -4   9       23.41       20.69      2.78 o 
   2  -4   9       13.53       13.26      7.09 o 
   3  -4   9      387.54      393.54     28.66 o 
  -6  -3   9        3.19        3.94      7.88 o 
  -5  -3   9       77.27       75.67     10.25 o 
  -3  -3   9       44.08       48.80      8.74 o 
  -2  -3   9      177.22      187.31     17.48 o 
  -1  -3   9       39.90       44.86     18.34 o 
   0  -3   9       56.37       70.80     28.73 o 
   1  -3   9      433.40      439.14     17.12 o 
   2  -3   9       64.77       60.99      2.87 o 
  -6  -2   9      124.50      133.00     14.04 o 
  -5  -2   9        7.84       10.61      6.52 o 
  -4  -2   9       13.66       15.05      4.87 o 
  -3  -2   9       11.50        9.53      4.01 o 
  -2  -2   9      238.80      247.94     25.80 o 
  -1  -2   9      407.86      363.52     25.94 o 
   0  -2   9       53.54       51.16     11.32 o 
   1  -2   9      749.56      852.25     35.97 o 
   2  -2   9      168.67      181.94      8.38 o 
   3  -2   9       76.77       72.73     10.18 o 
   4  -2   9      121.19      125.76      8.03 o 
   5  -2   9      344.16      321.17     15.62 o 
   6  -2   9        1.39        5.80      4.73 o 
  -6  -1   9       15.87       15.84      5.88 o 
  -5  -1   9       25.43       23.36      5.66 o 
  -4  -1   9      112.66      122.82     12.40 o 
  -3  -1   9      216.65      228.73     12.25 o 
  -2  -1   9      147.89      169.33     18.42 o 
  -1  -1   9      283.08      241.06     15.05 o 
   0  -1   9       51.87       75.74     10.75 o 
   1  -1   9       73.43       86.33     11.72 o 
   2  -1   9      794.46      813.53     37.05 o 
   3  -1   9       44.37       44.00      5.66 o 
   4  -1   9      201.44      178.00     16.05 o 
   5  -1   9      254.32      258.11     15.62 o 
   6  -1   9       15.88       17.56      5.73 o 
  -5   0   9       74.29       65.28      8.46 o 
  -4   0   9      249.96      260.05     12.76 o 
  -3   0   9      868.64      951.11     20.35 o 
  -2   0   9      600.10      608.30     29.74 o 
  -1   0   9       85.46       74.24      7.60 o 
   0   0   9      899.04      932.48     34.68 o 
   1   0   9      132.16      148.83     11.61 o 
   2   0   9      632.58      639.26     23.43 o 
   3   0   9      152.56      155.21     11.04 o 
   4   0   9      559.72      587.45     22.36 o 
   5   0   9      271.74      271.58     17.63 o 
   6   0   9      132.25      135.58     13.40 o 
   7   0   9       40.56       39.05      9.53 o 
   8   0   9       17.50       19.20      7.52 o 
  -4   1   9      199.56      198.85     15.41 o 
  -3   1   9       45.27       47.15      4.37 o 
  -2   1   9        2.68        2.08      1.22 o 
  -1   1   9       34.65       34.11      8.03 o 
   1   1   9      114.89      105.84     11.25 o 
   2   1   9       18.42       21.71      5.23 o 
   3   1   9       87.89       79.11     10.25 o 
   4   1   9      972.48      998.27     28.59 o 
   5   1   9      339.30      330.06     19.78 o 
   6   1   9      103.65      112.43     15.76 o 
   7   1   9        7.70       -0.14      5.30 o 
   8   1   9       52.99       43.78     10.32 o 
   0   2   9      278.88      298.60     20.21 o 
   1   2   9      617.27      580.86     23.65 o 
   2   2   9      218.05      231.96     15.41 o 
   3   2   9      685.81      661.26     29.38 o 
   4   2   9      619.76      571.47     23.22 o 
   5   2   9       38.07       38.19      9.75 o 
   6   2   9       20.03       18.13      8.60 o 
   7   2   9       64.01       57.90     13.11 o 
   0   3   9       25.69       27.44      8.38 o 
   1   3   9       28.67       31.82      7.31 o 
   2   3   9      274.16      261.34     16.19 o 
   3   3   9      160.78      165.17     20.14 o 
   4   3   9      242.18      260.55     21.35 o 
   5   3   9      104.70       98.82     15.19 o 
   6   3   9      274.78      292.79     22.93 o 
   7   3   9       13.70       16.41      8.60 o 
   0   4   9       77.32      106.91     32.60 o 
   1   4   9      224.21      229.31     16.48 o 
   2   4   9       39.86       39.41      8.53 o 
   3   4   9       13.11       11.75      5.52 o 
   4   4   9      122.55      108.85     38.91 o 
   5   4   9       13.88       11.11      6.74 o 
   6   4   9      156.62      164.02     18.85 o 
   7   4   9        2.93        1.72      8.17 o 
  -1   5   9       26.41       28.16      9.53 o 
   0   5   9       77.99       69.79      8.96 o 
   1   5   9      475.33      467.71     25.44 o 
   2   5   9       86.22       93.44     14.04 o 
   3   5   9       87.14       96.74     13.19 o 
   4   5   9      116.63       99.75     13.04 o 
   5   5   9      166.83      178.64     17.20 o 
   6   5   9      256.12      253.10     21.93 o 
   7   5   9      142.24      154.28     21.64 o 
  -2   6   9       44.54       44.43      9.82 o 
  -1   6   9      118.21      218.56     29.09 o 
   0   6   9      130.24      118.16     12.47 o 
   1   6   9      136.92      116.87     14.90 o 
   2   6   9      115.30      115.30     14.55 o 
   3   6   9       38.23       36.98      8.74 o 
   4   6   9      203.92      193.98     19.99 o 
   5   6   9       65.23       63.70     12.25 o 
   6   6   9       16.90       28.16     10.18 o 
  -2   7   9      180.38      261.98     26.66 o 
  -1   7   9       42.83       63.06     32.32 o 
   0   7   9      760.41      800.85     35.40 o 
   1   7   9      152.29      134.22     14.98 o 
   2   7   9       35.03       34.75      9.53 o 
   3   7   9       23.06       26.51     10.39 o 
   4   7   9      113.26      112.65     47.37 o 
   5   7   9       37.00       43.78     11.82 o 
   6   7   9       72.60       87.28     15.62 o 
  -3   8   9      313.79      424.00     46.43 o 
  -2   8   9       25.70       21.00     10.68 o 
  -1   8   9       24.55       21.50      8.31 o 
   0   8   9      185.82      190.54     18.92 o 
   1   8   9      194.00      220.63     19.20 o 
   2   8   9      539.60      552.41     29.16 o 
   3   8   9      283.55      316.51     29.59 o 
   4   8   9       55.27       72.37     15.05 o 
   5   8   9        2.42        5.73     12.33 o 
  -3   9   9       84.21      119.53     17.70 o 
  -2   9   9      173.03      165.24     18.42 o 
  -1   9   9       92.88       86.78     16.19 o 
   0   9   9       26.62       31.03     11.11 o 
   1   9   9      135.21      156.57     17.34 o 
   2   9   9      144.08      137.22     21.78 o 
   3   9   9       15.84       12.76     10.32 o 
   4   9   9       54.97       58.33     14.33 o 
  -2  10   9      142.53      158.01     17.63 o 
  -1  10   9       76.87       77.89     15.05 o 
   0  10   9       29.76       31.67     10.18 o 
   1  10   9       16.48       10.10     11.18 o 
   2  10   9       52.12       45.00     12.68 o 
   3  10   9       42.45       44.21     13.47 o 
  -1  -9  10       11.94       12.97      6.66 o 
   0  -9  10       51.67       45.86     21.21 o 
   1  -9  10       19.87       22.72     12.76 o 
   2  -9  10        4.21       12.33      9.60 o 
  -3  -8  10      217.07      221.92     27.23 o 
  -2  -8  10       97.72       85.77     41.20 o 
  -1  -8  10       53.98       52.02     17.41 o 
   0  -8  10       88.30       97.53     54.67 o 
   1  -8  10       96.34      117.66     41.49 o 
   2  -8  10       23.09       29.81     16.77 o 
   3  -8  10       18.61       10.96      9.96 o 
   4  -8  10       83.61       90.72     36.90 o 
  -4  -7  10       50.71       55.46     11.75 o 
  -3  -7  10        7.82        8.03      7.24 o 
  -2  -7  10       31.30       28.45     18.70 o 
  -1  -7  10      131.17      129.49     34.90 o 
   0  -7  10      137.27      141.45     58.54 o 
   1  -7  10       67.71       76.32     44.57 o 
   2  -7  10        0.98        4.44      6.88 o 
   3  -7  10       39.00       23.58     13.90 o 
  -5  -6  10       75.09       84.34     15.12 o 
  -4  -6  10       58.31       57.83     11.39 o 
  -2  -6  10       49.97       43.42     31.03 o 
  -1  -6  10      181.19      160.94     16.19 o 
   0  -6  10       16.67       14.62      8.10 o 
   2  -6  10      380.19      372.98     48.30 o 
   3  -6  10       42.86       35.97     21.14 o 
  -5  -5  10      114.12      119.45     15.76 o 
  -4  -5  10       49.03       50.45     10.18 o 
  -3  -5  10       36.05       46.08      9.82 o 
  -2  -5  10       33.23       31.96     13.69 o 
  -1  -5  10       53.96       53.46     25.22 o 
   0  -5  10      215.58      223.43     26.66 o 
   1  -5  10       16.17       18.06     10.25 o 
   2  -5  10      151.00      143.53     15.19 o 
   3  -5  10       29.81       22.79     12.25 o 
  -5  -4  10       94.99       93.73     12.61 o 
  -4  -4  10       20.70       30.74      8.96 o 
  -3  -4  10       84.48       80.33     11.25 o 
  -2  -4  10      703.22      673.58     33.54 o 
  -1  -4  10       21.46       28.02     11.82 o 
   0  -4  10       94.75       87.21     21.35 o 
   1  -4  10        9.91        7.02      8.96 o 
   2  -4  10       80.87      103.83     35.11 o 
  -6  -3  10       22.23       22.79      8.67 o 
  -4  -3  10      780.55      794.40     28.30 o 
  -3  -3  10       44.08       41.85      7.81 o 
  -2  -3  10      123.60      121.89     10.82 o 
  -1  -3  10      273.17      263.34     32.75 o 
   0  -3  10       32.89       43.57     15.33 o 
   1  -3  10       42.88       46.44      6.64 o 
   2  -3  10      184.22      162.66     41.20 o 
  -5  -2  10       65.97       65.78      9.10 o 
  -4  -2  10      101.57      100.97     10.18 o 
  -3  -2  10      142.32      138.59     14.62 o 
  -2  -2  10      352.92      381.86     50.38 o 
  -1  -2  10       21.14       21.57     10.53 o 
   0  -2  10      142.45      138.08     21.93 o 
   1  -2  10       57.81       77.99      9.34 o 
   2  -2  10      488.10      469.29     17.70 o 
   3  -2  10        0.32        0.64      1.50 o 
   4  -2  10      411.69      435.61     16.41 o 
   5  -2  10      170.88      158.36     10.75 o 
  -5  -1  10      110.95      116.09     11.47 o 
  -4  -1  10      140.01      142.17     11.54 o 
  -3  -1  10       68.26       64.28     19.35 o 
  -2  -1  10       73.40       69.22     10.32 o 
  -1  -1  10      172.21      193.19     24.29 o 
   0  -1  10      473.56      497.66     27.16 o 
   1  -1  10      295.57      311.48     17.99 o 
   2  -1  10      600.93      584.01     22.50 o 
   3  -1  10      593.41      602.21     17.48 o 
   4  -1  10       34.82       34.47     13.40 o 
   5  -1  10      291.26      292.15     16.12 o 
   6  -1  10      156.69      158.08     15.05 o 
   7  -1  10       13.72       15.69     10.68 o 
  -4   0  10       34.52       30.24      5.02 o 
  -3   0  10      131.22      135.15      9.96 o 
  -2   0  10      619.74      586.81     24.22 o 
  -1   0  10      540.29      555.42     27.59 o 
   0   0  10      892.22      856.17     41.85 o 
   1   0  10      960.76     1012.74     47.15 o 
   2   0  10      153.03      153.63     10.39 o 
   3   0  10       73.01       64.78      7.24 o 
   4   0  10        0.41        0.36      3.58 o 
   6   0  10       78.47       83.70     12.18 o 
   7   0  10       37.58       49.44     11.90 o 
  -3   1  10      540.53      515.08     27.59 o 
  -2   1  10     1812.40     1864.32     22.64 o 
   1   1  10       37.60       39.91      6.74 o 
   2   1  10       68.59       73.09      9.39 o 
   3   1  10       18.21       21.14      5.66 o 
   4   1  10      729.13      747.68     42.99 o 
   5   1  10      258.23      258.04     16.91 o 
   6   1  10       39.67       43.14     11.04 o 
   7   1  10       43.85       44.43     11.97 o 
   0   2  10      612.18      588.88     31.46 o 
   1   2  10      536.56      532.06     28.73 o 
   2   2  10      186.92      191.68     15.19 o 
   3   2  10      142.35      134.00     17.20 o 
   4   2  10      224.77      220.71     18.85 o 
   5   2  10      230.16      227.16     17.05 o 
   6   2  10      126.87      120.53     15.55 o 
   7   2  10       16.77        9.24     12.11 o 
   0   3  10      586.86      835.32     38.62 o 
   1   3  10      268.94      256.61     16.19 o 
   2   3  10      101.70       98.96     13.90 o 
   3   3  10      310.45      281.11     18.85 o 
   4   3  10      206.70      183.59     15.55 o 
   5   3  10       77.62       88.86     11.90 o 
   6   3  10       49.52       42.42     10.82 o 
   7   3  10        2.38        4.37      7.02 o 
   0   4  10      948.88     1267.41     53.17 o 
   1   4  10       26.56       32.25      9.32 o 
   2   4  10       94.32       84.27     10.68 o 
   3   4  10      301.88      291.43     23.72 o 
   4   4  10       57.35       47.37     17.84 o 
   5   4  10       67.44       74.52     11.90 o 
   7   4  10        0.15        1.36      6.59 o 
  -1   5  10       24.14       24.36      9.10 o 
   0   5  10       28.77       25.01      7.67 o 
   1   5  10       78.76       73.74     11.18 o 
   2   5  10       81.17       89.57     12.11 o 
   3   5  10       69.85       69.51     12.04 o 
   4   5  10       45.13       47.37      9.82 o 
   5   5  10       57.28       56.32     11.25 o 
   6   5  10       85.97       89.14     17.70 o 
   7   5  10       56.25       61.84     15.26 o 
  -2   6  10       32.82       32.46      9.82 o 
  -1   6  10      181.03      309.35     30.45 o 
   0   6  10      174.17      163.09     17.91 o 
   1   6  10       41.85       27.16      8.96 o 
   2   6  10      744.16      781.86     34.40 o 
   3   6  10       61.62       54.03     12.47 o 
   4   6  10      228.47      238.84     20.35 o 
   5   6  10       22.69       16.12      9.39 o 
   6   6  10       10.59       13.11     11.18 o 
  -2   7  10      126.26      202.94     26.66 o 
  -1   7  10       47.24       58.83     22.79 o 
   0   7  10       61.46       60.55     12.25 o 
   1   7  10       40.37       37.55     10.61 o 
   2   7  10      374.42      291.29     26.08 o 
   3   7  10      145.94      139.23     16.48 o 
   4   7  10       43.22       42.99     25.80 o 
   5   7  10        1.01        2.79      9.75 o 
   6   7  10       84.49       90.50     17.27 o 
  -4   8  10      131.96      151.05     17.34 o 
  -3   8  10       23.26       34.25     13.47 o 
  -2   8  10       99.55      100.46     18.13 o 
  -1   8  10      112.85      114.58     15.41 o 
   0   8  10       16.04       19.78      9.24 o 
   1   8  10      242.78      272.73     24.58 o 
   2   8  10       32.09       38.84     26.73 o 
   3   8  10      143.03      157.58     19.42 o 
   4   8  10       29.92       47.22     12.33 o 
   5   8  10       40.90       23.86     11.90 o 
  -3   9  10       85.08      120.39     20.06 o 
  -2   9  10       41.40       32.75     28.66 o 
  -1   9  10       47.39       55.89     12.83 o 
   0   9  10       23.65       26.59      9.75 o 
   1   9  10       67.70       66.00     13.76 o 
   2   9  10      212.85      203.08     26.94 o 
   3   9  10       12.06       17.91     11.32 o 
   4   9  10      168.72      182.15     21.00 o 
  -1  10  10      100.69       86.35     14.47 o 
   0  10  10       25.84       31.60     10.18 o 
   1  10  10       68.64       66.00     13.47 o 
   2  10  10       15.08       25.65     11.32 o 
  -2  -8  11      218.02      230.52     31.89 o 
  -1  -8  11       83.48       86.63     27.02 o 
   0  -8  11       57.87       56.68     26.01 o 
   1  -8  11      265.10      308.99     31.10 o 
   2  -8  11      137.64      161.88     21.71 o 
   3  -8  11        8.25       10.53      8.89 o 
  -3  -7  11        2.91        2.44      7.95 o 
  -2  -7  11       36.64       34.18     28.52 o 
  -1  -7  11       84.78       76.39     23.07 o 
   0  -7  11       15.24       24.01     20.71 o 
   1  -7  11       36.05       45.14     29.81 o 
   2  -7  11       13.88       16.12     11.61 o 
   3  -7  11       11.41       11.04     16.19 o 
  -4  -6  11       15.91       19.13      8.24 o 
  -3  -6  11      201.82      204.94     27.66 o 
  -2  -6  11      127.37      138.30     17.56 o 
  -1  -6  11       67.03       67.79     26.51 o 
   0  -6  11      654.33      673.58     32.10 o 
   1  -6  11      232.41      230.09     29.59 o 
   2  -6  11       75.03       72.37     13.47 o 
   3  -6  11      358.48      352.63     26.44 o 
  -4  -5  11        4.38        8.46      7.38 o 
  -2  -5  11       11.48        7.38      6.45 o 
  -1  -5  11       88.27       90.65     42.35 o 
   0  -5  11      453.78      467.21     27.73 o 
   1  -5  11       77.02       91.72     41.56 o 
   2  -5  11       29.56       36.83     16.34 o 
   3  -5  11       38.28       34.68     31.24 o 
  -5  -4  11       51.83       55.53     12.33 o 
  -4  -4  11      276.11      293.94     31.39 o 
  -3  -4  11       49.64       38.34     19.13 o 
  -2  -4  11      225.59      209.53     40.49 o 
  -1  -4  11       52.91       42.78     12.83 o 
   0  -4  11       50.30       64.28     24.94 o 
   1  -4  11       71.82       64.42     22.00 o 
   2  -4  11      342.00      301.97     22.14 o 
  -5  -3  11        8.24        9.53      5.66 o 
  -4  -3  11       64.97       75.17     10.96 o 
  -3  -3  11       70.43       60.77     18.13 o 
  -2  -3  11      267.20      272.01     18.99 o 
  -1  -3  11      287.93      287.06     43.50 o 
   0  -3  11      193.48      204.51     14.62 o 
   1  -3  11      459.46      469.79     42.21 o 
   2  -3  11       98.71       88.64     21.14 o 
  -5  -2  11      180.59      190.11     21.71 o 
  -3  -2  11       26.94       35.11     21.14 o 
  -2  -2  11      713.67      663.34     41.99 o 
  -1  -2  11       66.85       66.57     13.04 o 
   0  -2  11       98.92      104.05     29.02 o 
   1  -2  11      499.99      512.72     12.64 o 
   2  -2  11      368.67      387.67     12.25 o 
   3  -2  11      139.16      148.12      8.24 o 
   4  -2  11      164.65      151.27      9.96 o 
  -4  -1  11      363.96      386.81     17.13 o 
  -3  -1  11       41.09       37.19      9.39 o 
  -2  -1  11       54.93       61.20     16.12 o 
  -1  -1  11        3.72        3.22      4.59 o 
   0  -1  11     1487.68     1406.07     48.44 o 
   1  -1  11       19.23       17.84      4.30 o 
   2  -1  11      233.71      250.37     11.61 o 
   3  -1  11     1260.98     1213.74     62.56 o 
   4  -1  11       26.01       24.01      5.30 o 
   5  -1  11      198.10      200.07     13.11 o 
   6  -1  11      106.30      105.19     10.46 o 
  -3   0  11       74.17       85.20     19.35 o 
  -2   0  11      212.87      223.72     16.05 o 
  -1   0  11        3.67        4.80      3.65 o 
   1   0  11       20.98       24.01      5.95 o 
   2   0  11       95.14       79.97     10.46 o 
   4   0  11      921.88      945.02     31.46 o 
   5   0  11       33.18       37.76      7.09 o 
   6   0  11      158.25      158.01     15.26 o 
   7   0  11       31.78       34.40     10.10 o 
  -2   1  11     1167.78     1187.51     60.12 o 
   1   1  11       47.74       37.26      7.02 o 
   2   1  11      377.39      394.62     20.21 o 
   3   1  11       73.58       75.46      8.74 o 
   4   1  11      237.99      219.92     20.42 o 
   5   1  11      383.03      401.50     28.30 o 
   6   1  11      101.76       96.67     13.26 o 
   7   1  11       43.73       51.59     13.26 o 
   0   2  11      222.53      235.25     25.73 o 
   1   2  11       50.06       42.21      7.17 o 
   2   2  11       37.64       43.35     10.46 o 
   3   2  11      129.78      105.48     11.11 o 
   4   2  11       18.66       19.63      7.81 o 
   5   2  11      219.71      221.64     25.73 o 
   6   2  11       28.84       42.35     14.12 o 
   7   2  11       13.49       16.91     10.32 o 
   0   3  11       38.65       52.88     13.11 o 
   1   3  11       77.55       70.15      9.60 o 
   2   3  11      177.48      195.20     19.20 o 
   3   3  11       36.82       35.54     10.75 o 
   4   3  11      101.65      101.32     12.61 o 
   5   3  11      136.72      108.20     14.55 o 
   6   3  11       36.87       43.35     11.68 o 
   7   3  11        5.78        9.39      8.10 o 
  -1   4  11      580.28      555.13     35.83 o 
   0   4  11      579.37      695.01     46.79 o 
   1   4  11      149.99      154.42     18.63 o 
   2   4  11       78.84       86.99     12.40 o 
   3   4  11        9.12        7.17      6.09 o 
   4   4  11       11.55       18.34      7.52 o 
   5   4  11       15.20       15.98      8.53 o 
   6   4  11      113.31      125.97     19.99 o 
   7   4  11      103.02       90.36     14.47 o 
  -1   5  11      104.57      127.84     17.84 o 
   0   5  11       36.24       39.41     22.43 o 
   1   5  11       14.05       23.22      9.10 o 
   2   5  11       93.09       87.85     26.87 o 
   3   5  11        2.61        7.95      9.60 o 
   4   5  11      171.26      153.06     15.55 o 
   5   5  11       78.18       82.76     13.11 o 
   6   5  11       26.38       25.65     20.06 o 
  -2   6  11      553.78      537.08     27.80 o 
  -1   6  11      290.11      409.02     39.27 o 
   0   6  11       23.73       13.97      7.95 o 
   1   6  11       39.29       54.89     10.75 o 
   2   6  11        1.20        3.44      6.81 o 
   3   6  11      146.91      136.15     16.27 o 
   4   6  11       91.55       91.01     16.41 o 
   5   6  11      102.97       97.53     17.05 o 
   6   6  11      142.48      153.78     19.85 o 
  -3   7  11       44.16       33.32      8.96 o 
  -2   7  11      213.50      372.62     33.32 o 
  -1   7  11        4.52        4.44      6.74 o 
   0   7  11       83.24       86.63     14.83 o 
   1   7  11      123.16       78.25     13.76 o 
   2   7  11       34.41       43.57     12.04 o 
   3   7  11      203.32      206.66     22.93 o 
   4   7  11        3.81        8.24      7.52 o 
   5   7  11       31.51       34.97     11.61 o 
  -3   8  11       10.70       17.70     12.90 o 
  -2   8  11      104.94       91.36     16.05 o 
  -1   8  11       24.11       19.35      8.46 o 
   0   8  11      110.63       94.52     13.76 o 
   1   8  11        6.86       10.10     10.82 o 
   2   8  11       57.86       55.10     14.26 o 
   3   8  11       21.59       32.39     13.61 o 
   4   8  11       77.12       67.07     12.83 o 
  -2   9  11      282.92      277.39     32.17 o 
  -1   9  11       80.84       92.15     15.84 o 
   0   9  11       66.65       77.03     13.97 o 
   1   9  11       24.34       35.26     11.54 o 
   2   9  11       29.18       20.06      9.89 o 
   3   9  11       21.51       32.96     12.33 o 
   4   9  11       24.45       34.47     14.69 o 
   0  10  11        1.19        8.46      9.82 o 
   1  10  11       18.01       24.15     11.47 o 
  -1  -8  12       51.18       33.75     27.44 o 
   0  -8  12       27.10       34.11     17.56 o 
   1  -8  12       32.38       21.43     16.98 o 
   2  -8  12       24.31       20.35     13.54 o 
  -2  -7  12       35.69       24.51     14.90 o 
  -1  -7  12       48.41       48.37     20.92 o 
   0  -7  12       71.49       70.94     31.10 o 
   1  -7  12       24.22       33.54     15.91 o 
   2  -7  12      227.45      282.62     70.37 o 
   3  -7  12      157.79      151.77     20.14 o 
  -3  -6  12      334.51      300.03     68.50 o 
  -2  -6  12       49.16       58.26     38.41 o 
  -1  -6  12      100.11       98.39     46.51 o 
   0  -6  12      135.30      140.88     45.07 o 
   1  -6  12       37.28       46.79     18.77 o 
   2  -6  12      230.88      224.15     22.29 o 
   3  -6  12        5.30        9.46      7.88 o 
  -4  -5  12       85.82       80.83     27.52 o 
  -3  -5  12      168.91      155.35     24.94 o 
  -2  -5  12      174.19      157.65     16.27 o 
  -1  -5  12      591.34      595.76     34.11 o 
   0  -5  12      127.90      114.15     15.19 o 
   1  -5  12       88.18       87.78     42.71 o 
   2  -5  12      289.83      261.48     43.64 o 
   3  -5  12       11.93        6.59      7.02 o 
  -5  -4  12       11.34       14.40      7.31 o 
  -4  -4  12       28.42       22.64     12.33 o 
  -3  -4  12       94.40       85.42     23.93 o 
  -2  -4  12       69.90       60.12     19.13 o 
  -1  -4  12      285.70      223.00     26.08 o 
   0  -4  12        5.88        6.66      6.52 o 
   1  -4  12      549.78      478.53     26.23 o 
   2  -4  12      393.92      350.62     34.75 o 
  -5  -3  12       53.67       60.91     11.39 o 
  -4  -3  12       34.71       26.16     16.34 o 
  -3  -3  12      102.55       68.93     21.78 o 
  -1  -3  12      224.47      245.07     16.62 o 
   0  -3  12      373.39      417.62     22.36 o 
   1  -3  12      184.85      151.58     10.17 o 
   2  -3  12       22.10       26.87     19.92 o 
  -4  -2  12      800.72      804.72     26.51 o 
  -3  -2  12      112.22       93.73     26.80 o 
  -2  -2  12      172.67      184.66     20.78 o 
  -1  -2  12      540.62      567.67     26.16 o 
   0  -2  12       52.12       54.10     11.54 o 
   1  -2  12       27.48       29.95      8.69 o 
   2  -2  12       64.79       58.90      5.88 o 
   3  -2  12      173.65      172.70     10.32 o 
  -3  -1  12      249.86      235.04     21.50 o 
  -2  -1  12     1130.75     1225.42     35.11 o 
  -1  -1  12      155.27      175.28     13.19 o 
   0  -1  12      132.88      140.09     11.90 o 
   1  -1  12      121.16      125.47     12.68 o 
   2  -1  12       49.20       54.32      6.81 o 
   3  -1  12      104.40       97.17     10.39 o 
   4  -1  12       69.20       51.95     26.23 o 
   5  -1  12       50.97       48.37      7.52 o 
  -3   0  12      474.02      501.03     29.67 o 
  -2   0  12     4997.17     5044.93     99.10 o 
  -1   0  12      289.84      300.75     19.85 o 
   1   0  12      237.25      228.37     13.69 o 
   2   0  12      626.74      629.44     36.12 o 
   3   0  12      193.31      192.83     12.18 o 
   4   0  12      383.36      375.34     18.92 o 
   5   0  12      115.95      119.88     12.33 o 
   6   0  12       41.88       35.61      8.74 o 
  -2   1  12       40.21       48.94      4.94 o 
   0   1  12     2078.46     2079.01     39.77 o 
   1   1  12       74.69       73.38      8.46 o 
   2   1  12      849.80      845.92     47.51 o 
   3   1  12       73.19       76.96      9.32 o 
   4   1  12      109.01      103.83     11.04 o 
   5   1  12       58.29       47.65     26.80 o 
   6   1  12      258.99      264.42     29.02 o 
   7   1  12       66.43       72.23     11.82 o 
   0   2  12     1157.38     1325.96     36.40 o 
   1   2  12      222.83      211.32     20.35 o 
   2   2  12     1988.27     1991.94    102.97 o 
   3   2  12       55.08       46.29      8.17 o 
   4   2  12      126.36      110.57     11.47 o 
   5   2  12       10.37       11.39      8.53 o 
   6   2  12      135.38      124.04     18.06 o 
   7   2  12       70.40       63.63     12.61 o 
   1   3  12      151.32      142.53     13.26 o 
   2   3  12       18.20       26.87      7.81 o 
   3   3  12      126.60      115.80     14.76 o 
   4   3  12       93.25       96.09     12.33 o 
   5   3  12      142.72      147.76     18.99 o 
   6   3  12       62.60       58.62     12.83 o 
   7   3  12       10.52        4.44      7.24 o 
  -1   4  12      319.87      274.23     18.42 o 
   0   4  12      123.03      114.80     14.90 o 
   1   4  12       25.45       22.50      7.60 o 
   2   4  12       91.61       76.03     11.97 o 
   3   4  12       89.65       81.69     12.90 o 
   4   4  12      135.28      127.48     16.62 o 
   5   4  12       78.11       84.77     13.90 o 
   6   4  12       86.32       79.68     13.69 o 
  -1   5  12       20.91       17.56     11.68 o 
   0   5  12      364.83      384.23     22.14 o 
   1   5  12      123.69      120.60     13.90 o 
   2   5  12      355.38      389.25     23.72 o 
   3   5  12       90.99       94.09     12.76 o 
   4   5  12       29.07       33.82     16.12 o 
   5   5  12       12.53       14.76      9.24 o 
   6   5  12       82.70       96.81     17.70 o 
  -2   6  12        8.61        7.02      8.10 o 
  -1   6  12      282.62      382.65     29.52 o 
   0   6  12      364.58      306.48     24.94 o 
   1   6  12      158.31      152.56     16.05 o 
   2   6  12       52.25       46.72     10.75 o 
   3   6  12       82.09       88.43     14.04 o 
   4   6  12       28.35       31.17     18.70 o 
   5   6  12       70.52       64.28     13.90 o 
   6   6  12       74.95       93.73     16.70 o 
  -3   7  12       43.28       22.00      9.39 o 
  -2   7  12      281.61      640.41     53.89 o 
  -1   7  12      227.43      208.81     18.77 o 
   0   7  12      302.98      238.69     23.29 o 
   1   7  12       14.05       23.93      9.75 o 
   2   7  12       89.06       92.80     14.33 o 
   3   7  12       79.51       85.77     13.54 o 
   5   7  12       63.47       72.02     15.12 o 
  -2   8  12       92.01       73.66     29.09 o 
  -1   8  12       29.58       32.96     10.46 o 
   0   8  12      433.99      415.47     44.21 o 
   1   8  12      156.40      154.57     22.79 o 
   2   8  12       26.58       41.78     12.40 o 
   3   8  12      164.18      167.75     21.21 o 
   4   8  12      140.76      173.48     22.14 o 
  -1   9  12      110.41      127.34     18.27 o 
   0   9  12       20.35       13.69      9.03 o 
   1   9  12       33.47       34.47     11.11 o 
   2   9  12       13.76       10.82     11.47 o 
   3   9  12       10.63        7.31     13.26 o 
  -1  -7  13        9.05        2.51      3.01 o 
   0  -7  13       39.78       48.87     29.88 o 
   1  -7  13      135.52      139.73     50.95 o 
   2  -7  13      183.52      210.96     20.92 o 
   3  -7  13       24.56       14.40     13.47 o 
  -3  -6  13      150.03      137.01     19.35 o 
  -2  -6  13       24.72       18.56      8.10 o 
  -1  -6  13      178.19      171.19     30.31 o 
   0  -6  13       44.28       62.13     19.71 o 
   1  -6  13       73.16       49.95     29.81 o 
   2  -6  13      497.19      475.02     36.62 o 
   3  -6  13       52.39       71.59     14.40 o 
  -3  -5  13      109.61       99.75     27.87 o 
  -2  -5  13        1.67        5.23      9.89 o 
  -1  -5  13      190.01      169.11     64.42 o 
   0  -5  13      182.38      201.36     20.57 o 
   1  -5  13      175.64      183.44     19.56 o 
   2  -5  13       84.42       67.14     12.90 o 
  -4  -4  13       81.28       86.20     41.56 o 
  -3  -4  13       31.50       30.45     18.70 o 
  -2  -4  13       10.97       12.18     10.61 o 
  -1  -4  13      280.00      220.71     38.70 o 
   0  -4  13        5.31        3.30      3.73 o 
   1  -4  13     1363.94     1383.64     43.78 o 
   2  -4  13      108.25      109.28     30.81 o 
  -4  -3  13      123.62      111.93     33.68 o 
  -3  -3  13       64.37       56.97     31.74 o 
  -2  -3  13       29.50       47.72     23.72 o 
  -1  -3  13       80.64       87.71     16.41 o 
   0  -3  13       98.79       80.04     17.20 o 
   1  -3  13        6.35       16.41      8.67 o 
  -2  -2  13      172.49      170.55     14.33 o 
  -1  -2  13       10.18        8.67      4.59 o 
   0  -2  13      175.13      181.37     14.40 o 
   1  -2  13      527.01      490.02     14.24 o 
   2  -2  13        3.71        2.44      3.22 o 
  -3  -1  13      278.78      278.32     28.09 o 
  -2  -1  13     1077.25     1155.20     64.35 o 
  -1  -1  13      189.31      195.48     17.84 o 
   0  -1  13       14.55       14.33     10.46 o 
   1  -1  13       84.61       89.29     10.39 o 
   2  -1  13        7.06       10.39      4.30 o 
   3  -1  13      201.58      197.42     13.11 o 
   4  -1  13      225.58      229.88     13.19 o 
  -2   0  13      724.42      746.32     23.50 o 
   1   0  13      194.23      192.76     18.77 o 
   2   0  13      546.02      538.72     22.07 o 
   3   0  13      637.97      680.32     25.30 o 
   4   0  13      486.11      476.95     30.60 o 
   5   0  13       72.57       68.79      9.75 o 
   0   1  13     4082.10     4126.20     91.58 o 
   1   1  13      821.08      794.76     47.65 o 
   3   1  13       12.25        5.80      6.81 o 
   4   1  13      152.10      157.22     13.76 o 
   5   1  13       14.84       17.70      6.74 o 
   6   1  13       35.63       35.90      9.53 o 
   0   2  13      142.48      182.73     20.42 o 
   1   2  13      354.94      336.94     19.49 o 
   2   2  13     2955.69     3022.74     72.88 o 
   3   2  13      180.51      187.60     15.19 o 
   4   2  13     1526.58     1504.60     40.06 o 
   5   2  13      465.50      519.30     26.44 o 
   6   2  13      367.56      366.10     29.09 o 
   0   3  13       17.04       44.14     19.49 o 
   1   3  13       74.21       71.51     12.54 o 
   2   3  13      398.22      393.47     22.21 o 
   3   3  13      279.81      303.69     24.72 o 
   4   3  13     1386.64     1423.20     41.85 o 
   5   3  13       15.14       21.86      9.17 o 
   6   3  13      391.95      427.44     37.26 o 
  -1   4  13        6.83        4.87      9.10 o 
   0   4  13        2.16        1.22      6.38 o 
   1   4  13       97.54       93.37     13.76 o 
   2   4  13       15.58       14.98      6.66 o 
   3   4  13       12.37       15.55      8.17 o 
   4   4  13      684.52      716.44     46.58 o 
   5   4  13       10.93        5.37      6.81 o 
   6   4  13      695.08      724.32     35.04 o 
  -1   5  13      350.88      621.42     39.63 o 
   0   5  13      626.12      522.67     37.12 o 
   1   5  13      150.13      137.30     14.55 o 
   2   5  13       42.64       47.94      9.46 o 
   3   5  13      162.89      169.54     17.13 o 
   4   5  13      118.47      117.73     16.62 o 
   5   5  13       41.35       24.79     21.64 o 
   6   5  13       78.89       77.03     14.98 o 
  -2   6  13        6.62        8.38      8.38 o 
  -1   6  13       97.22      130.56     60.12 o 
   0   6  13      890.93      778.35     47.94 o 
   1   6  13      684.50      589.10     39.20 o 
   2   6  13      144.02      114.51     15.19 o 
   3   6  13       37.66       40.06     11.47 o 
   4   6  13       43.92       49.73     13.04 o 
   5   6  13       52.24       60.34     17.34 o 
  -3   7  13       39.32       52.10     13.26 o 
  -2   7  13        9.72       40.06     27.16 o 
  -1   7  13      160.92      162.31     22.93 o 
   0   7  13       51.67       40.49     11.61 o 
   1   7  13       91.54       82.69     13.76 o 
   2   7  13      417.98      397.06     42.06 o 
   3   7  13       65.19       77.25     13.76 o 
   4   7  13      302.91      302.61     30.60 o 
   5   7  13       15.83       21.86     11.47 o 
  -2   8  13        2.98        5.66      8.17 o 
  -1   8  13       83.14       69.87     14.12 o 
   0   8  13       61.03       44.79     13.61 o 
   1   8  13       59.37       50.09     12.61 o 
   2   8  13       98.70      122.32     18.27 o 
   3   8  13       37.71       28.38     11.18 o 
   4   8  13       52.68       61.05     19.35 o 
   0   9  13       11.83       10.53      8.24 o 
   1   9  13       28.54       33.68     10.75 o 
   2   9  13       34.79       27.59     19.78 o 
   0  -7  14       75.33       60.41     35.33 o 
   1  -7  14       16.76       18.27     16.91 o 
  -2  -6  14       25.43       27.95     14.40 o 
  -1  -6  14        4.42        4.44      8.03 o 
   0  -6  14      109.77      102.26     35.61 o 
   1  -6  14       55.06       55.32     25.15 o 
   2  -6  14      101.22      102.04     35.76 o 
  -3  -5  14       10.41        8.67     14.19 o 
  -2  -5  14        2.83        6.09      8.17 o 
  -1  -5  14       42.69       34.75     17.63 o 
   0  -5  14       79.08       81.05     22.21 o 
   1  -5  14      132.88      127.19     30.96 o 
   2  -5  14       26.09       27.09     21.21 o 
  -3  -4  14       22.74       18.27     16.41 o 
  -2  -4  14       43.20       47.51     20.71 o 
  -1  -4  14       40.26       25.15     24.22 o 
   0  -4  14       54.21       47.80     34.32 o 
   1  -4  14        5.88        6.59      9.03 o 
   2  -4  14      174.09      158.08     16.55 o 
  -3  -3  14      198.42      220.99     19.06 o 
  -2  -3  14       95.46       89.93     24.29 o 
  -1  -3  14        1.90        4.80      4.30 o 
   0  -3  14       28.31       34.40     21.21 o 
   1  -3  14        7.74        1.43      4.37 o 
  -3  -2  14       22.43       10.75     10.75 o 
  -1  -2  14       16.16        6.95      6.59 o 
   0  -2  14      154.61      178.14     23.15 o 
   1  -2  14       69.88       56.04      7.38 o 
  -2  -1  14       38.90       35.61     23.65 o 
  -1  -1  14      146.04      142.67     22.21 o 
   0  -1  14       72.39       61.27     30.60 o 
   1  -1  14       19.89       22.21     14.76 o 
   2  -1  14       73.10       69.01      7.95 o 
   3  -1  14      180.28      183.16     12.04 o 
   0   0  14      189.20      171.12     13.69 o 
   1   0  14      223.44      202.79     16.12 o 
   2   0  14       57.90       52.74      8.81 o 
   3   0  14      119.92      112.07     10.46 o 
   4   0  14       66.38       79.68      9.82 o 
   5   0  14       22.18       19.99      6.95 o 
   0   1  14      211.63      234.61     16.91 o 
   1   1  14      142.98      124.40     11.82 o 
   2   1  14     1592.46     1578.62     44.71 o 
   3   1  14      131.08      134.36     11.90 o 
   4   1  14      254.76      252.45     20.71 o 
   5   1  14       73.16       67.79     10.53 o 
   6   1  14       91.27       97.88     14.55 o 
   0   2  14      105.45      255.46     30.67 o 
   1   2  14      912.12      905.68     32.82 o 
   2   2  14      337.28      311.35     23.86 o 
   3   2  14       94.01      103.04     36.69 o 
   4   2  14      840.60      817.97     48.73 o 
   5   2  14        1.08        4.44      5.95 o 
   6   2  14      109.98      100.61     14.98 o 
  -1   3  14      369.45      343.96     20.49 o 
   0   3  14       10.63       11.61      8.74 o 
   1   3  14       86.11       71.37     12.47 o 
   2   3  14      149.50      163.38     15.69 o 
   3   3  14      460.63      464.20     25.08 o 
   4   3  14      621.64      657.82     42.64 o 
   5   3  14       66.23       68.93     11.39 o 
   6   3  14      718.48      720.09     34.04 o 
  -1   4  14       37.67       36.83     10.75 o 
   0   4  14      118.83      103.33     13.33 o 
   1   4  14      101.11       97.45     12.76 o 
   2   4  14       25.90       26.44      8.53 o 
   3   4  14        4.75        5.30      7.74 o 
   4   4  14      131.63      139.66     16.77 o 
   5   4  14      294.28      283.41     25.37 o 
   6   4  14      684.83      648.79     58.76 o 
  -2   5  14       61.50       53.39     10.39 o 
  -1   5  14       26.98      170.90     55.61 o 
   0   5  14       36.32       35.18     20.28 o 
   1   5  14       73.38       69.08     12.18 o 
   2   5  14       41.80       38.34     10.25 o 
   3   5  14       57.85       56.25     11.54 o 
   4   5  14       64.95       66.43     18.49 o 
   5   5  14       56.90       41.20     10.25 o 
  -2   6  14        6.50       22.50     12.47 o 
  -1   6  14      145.96      173.56     24.08 o 
   0   6  14       19.70       17.20      7.88 o 
   1   6  14       72.37       76.60     13.11 o 
   2   6  14      205.26      216.19     19.35 o 
   3   6  14       70.67       71.01     13.04 o 
   4   6  14      174.74      194.26     24.51 o 
   5   6  14       38.20       34.25     12.18 o 
  -2   7  14        5.48       17.27     15.84 o 
  -1   7  14      184.00      179.43     20.49 o 
   0   7  14       46.74       45.93     11.90 o 
   1   7  14       50.62       51.45     12.83 o 
   2   7  14      290.88      309.28     27.80 o 
   3   7  14       13.39       14.76     11.54 o 
   4   7  14       78.09       76.60     17.91 o 
  -1   8  14       13.95       10.96      9.96 o 
   0   8  14       28.60       29.09     11.11 o 
   1   8  14       29.21       35.18     12.97 o 
   2   8  14       37.72       45.93     12.54 o 
   3   8  14       97.88      111.93     19.20 o 
   0  -6  15       17.36       21.43     10.10 o 
   1  -6  15       13.72       23.50     17.84 o 
   2  -6  15       49.53       46.94     21.86 o 
  -2  -5  15       22.16       25.08     16.19 o 
  -1  -5  15      186.86      183.87     47.22 o 
   0  -5  15       78.67       86.42     13.11 o 
   1  -5  15      218.46      223.43     24.94 o 
   2  -5  15      288.07      294.30     32.82 o 
  -3  -4  15        0.37        1.36      5.73 o 
  -1  -4  15       53.14       51.52     18.92 o 
   0  -4  15       28.98       19.63     16.19 o 
   1  -4  15       40.35       42.85     22.07 o 
  -3  -3  15        1.82        2.01      4.16 o 
  -2  -3  15      160.19      167.32     18.06 o 
  -1  -3  15        9.68       14.12      7.95 o 
   0  -3  15      243.15      239.41     18.63 o 
   1  -3  15       45.32       57.40     12.04 o 
  -2  -2  15       24.08       25.37     22.29 o 
  -1  -2  15      211.25      205.16     16.34 o 
   0  -2  15       60.83       70.33      6.51 o 
  -1  -1  15        7.46        3.22      5.95 o 
   0  -1  15       74.91       79.76     10.32 o 
   1  -1  15       20.78       28.09      6.52 o 
   2  -1  15       88.20       82.98      9.75 o 
   0   0  15       47.71       61.98     11.97 o 
   1   0  15      125.65      117.30     11.97 o 
   2   0  15      114.25      117.38     12.54 o 
   3   0  15        0.75        3.94      4.01 o 
   4   0  15       22.69       14.83      5.59 o 
   0   1  15       23.41       26.37      9.53 o 
   1   1  15        3.03        2.51      5.45 o 
   2   1  15      114.55      116.16     14.40 o 
   3   1  15      405.93      434.17     29.45 o 
   4   1  15       27.66       25.73      7.38 o 
   5   1  15      106.98      103.62     14.40 o 
   1   2  15      113.13       98.89     12.47 o 
   2   2  15       64.78       61.05     10.89 o 
   3   2  15       73.74       95.95     15.48 o 
   4   2  15       95.81       87.78     13.97 o 
   5   2  15       12.87       19.13      8.03 o 
   6   2  15      116.32      107.13     17.70 o 
  -1   3  15       86.88       90.79     13.04 o 
   0   3  15        6.07       15.05      8.96 o 
   1   3  15      135.65      144.32     15.33 o 
   2   3  15      341.91      343.38     26.59 o 
   3   3  15      112.52      114.58     15.12 o 
   4   3  15       69.27       71.30     12.25 o 
   5   3  15      103.82       86.13     14.55 o 
  -1   4  15       11.85       20.85     10.96 o 
   0   4  15      146.85      145.68     17.13 o 
   1   4  15       92.06       87.92     13.19 o 
   2   4  15        7.93       10.25      8.24 o 
   3   4  15       10.61        8.81      9.53 o 
   4   4  15      268.97      305.19     26.94 o 
   5   4  15      107.14      111.71     16.12 o 
  -2   5  15       73.75       62.56     12.68 o 
  -1   5  15       56.62      116.52     29.09 o 
   0   5  15      175.95      139.45     15.26 o 
   1   5  15       30.67       26.51      9.17 o 
   2   5  15       82.55       92.51     14.83 o 
   3   5  15       12.18       11.18     10.25 o 
   4   5  15       24.06       32.75     14.76 o 
   5   5  15       54.35       58.47     18.06 o 
  -2   6  15       48.75       70.30     17.41 o 
  -1   6  15       39.03       21.43     21.93 o 
   0   6  15       17.23       24.72      8.96 o 
   1   6  15        5.35        3.94      6.74 o 
   2   6  15      219.49      233.32     23.36 o 
   3   6  15       60.75       50.81     12.83 o 
   4   6  15       16.11       17.70     14.19 o 
  -1   7  15       67.78       32.68     39.27 o 
   0   7  15       61.41       73.81     14.47 o 
   1   7  15       16.10       29.38      9.96 o 
   2   7  15       80.07       74.45     14.19 o 
   3   7  15       34.54       35.47     10.53 o 
   0  -5  16       27.68       17.05     19.20 o 
   1  -5  16       68.76       53.39     43.64 o 
   2  -5  16       77.91       50.09     39.27 o 
  -2  -4  16       49.69       43.85     27.37 o 
  -1  -4  16      107.08      100.11     37.98 o 
   0  -4  16       45.14       41.13     23.43 o 
   1  -4  16       94.90      100.68     14.76 o 
  -2  -3  16       63.65       61.27     21.14 o 
  -1  -3  16       35.96       24.44     19.99 o 
   0  -3  16       21.60       24.44     26.51 o 
  -1  -2  16       65.86       56.32     22.29 o 
   0  -2  16      101.03      100.32     14.26 o 
  -1  -1  16       13.59        8.81     10.61 o 
   0  -1  16       29.88       36.62      9.60 o 
   1  -1  16       18.43       16.05      6.23 o 
   0   0  16       57.96      108.85     20.06 o 
   1   0  16       39.99       29.67      7.67 o 
   2   0  16      208.05      216.05     15.19 o 
   3   0  16        2.32        1.15      4.16 o 
   0   1  16       52.72      123.68     23.86 o 
   1   1  16      130.58      121.46     13.54 o 
   2   1  16       50.52       60.12     10.18 o 
   3   1  16      196.23      187.67     21.86 o 
   4   1  16       37.39       48.01     11.18 o 
  -1   2  16        1.87        3.37      6.23 o 
   0   2  16       35.13       46.08     21.64 o 
   1   2  16      157.75      161.88     14.83 o 
   2   2  16       57.77       58.26     10.32 o 
   3   2  16       14.49       19.06      7.88 o 
   4   2  16       18.87       12.25      7.67 o 
   5   2  16      275.55      261.48     19.56 o 
  -1   3  16      136.73      170.83     24.65 o 
   0   3  16       45.78       56.11     12.47 o 
   1   3  16       65.84       81.19     14.12 o 
   2   3  16       24.02       27.66      8.53 o 
   3   3  16       11.56       10.25      8.53 o 
   4   3  16       34.43       31.96     12.90 o 
   5   3  16       44.37       50.66     14.76 o 
  -2   4  16       60.03       59.76     12.40 o 
  -1   4  16       52.07      142.24     33.68 o 
   0   4  16       67.20       75.46     12.76 o 
   1   4  16       18.35       20.71     12.97 o 
   2   4  16       34.54       44.36     13.11 o 
   3   4  16       12.94       11.90      8.31 o 
   4   4  16       31.69       40.06     12.04 o 
  -2   5  16       28.32       25.51     11.04 o 
  -1   5  16        5.97        8.53     10.61 o 
   0   5  16       59.04       50.66     13.11 o 
   1   5  16        1.45        7.31     10.46 o 
   2   5  16      106.48      103.55     15.76 o 
   3   5  16       99.40      100.89     16.55 o 
   4   5  16       25.46       33.82     11.54 o 
   0   6  16       24.49       22.07      8.31 o 
   1   6  16      462.55      437.47     37.91 o 
   2   6  16       25.80       19.71     10.10 o 
   3   6  16      167.75      176.78     20.14 o 
   0   7  16       89.73       89.86     17.70 o 
   1   7  16      338.58      313.43     34.47 o 
   1  -4  17       11.15       13.97     15.84 o 
  -1  -3  17       20.30       17.84     13.40 o 
   0  -3  17       20.42       14.69     19.71 o 
  -1  -2  17        3.76        5.23      7.81 o 
   0  -1  17       54.00      168.68     25.73 o 
   0   0  17       66.13      125.04     24.58 o 
   1   0  17       29.93       32.46      9.17 o 
   2   0  17       86.98       85.77     10.82 o 
  -1   1  17      148.94      140.88     16.12 o 
   0   1  17      122.90      160.37     23.65 o 
   1   1  17       47.72       48.51      9.53 o 
   2   1  17       66.59       60.62     10.25 o 
  -1   2  17        2.34        2.65      6.09 o 
   0   2  17       69.14       79.68     33.89 o 
   2   2  17       22.99       26.59     11.82 o 
   3   2  17        6.20       10.03      8.81 o 
   4   2  17      250.67      267.57     20.06 o 
  -1   3  17        6.54       17.05     13.26 o 
   0   3  17       13.24       14.69      6.88 o 
   1   3  17       43.87       57.47     11.25 o 
   2   3  17       57.28       59.55     11.68 o 
   3   3  17       26.81       35.47     11.18 o 
   4   3  17       26.69       24.51      9.75 o 
  -2   4  17       31.43       23.43     10.61 o 
  -1   4  17       11.32       30.74     17.41 o 
   0   4  17       38.07       29.88     22.36 o 
   1   4  17      116.71      126.98     16.84 o 
   2   4  17       18.93       12.47      7.95 o 
   3   4  17        1.61        6.16      7.60 o 
   4   4  17       20.25       20.78     10.25 o 
  -1   5  17        5.80       12.61     12.11 o 
   0   5  17      177.95      156.72     17.70 o 
   1   5  17        3.87        0.07      6.95 o 
   2   5  17       15.14       17.20      8.67 o 
   3   5  17       28.79       26.94     10.68 o 
   1   6  17       87.81       86.35     16.12 o 
  -1   0  18       41.84       48.23     10.32 o 
   0   0  18       17.40       14.83      8.53 o 
  -1   1  18      201.23      232.03     20.64 o 
   0   1  18       29.83       30.88     30.60 o 
   1   1  18      148.19      184.73     20.14 o 
   2   1  18       64.90       61.70     10.82 o 
  -1   2  18        2.20        9.17      9.96 o 
   0   2  18       71.39       70.30     35.97 o 
   1   2  18      199.86      230.09     24.79 o 
   3   2  18       13.05       16.55      8.60 o 
  -1   3  18       62.51      365.17     76.89 o 
   1   3  18       27.25       23.65     10.03 o 
   2   3  18       78.98       82.55     13.47 o 
   3   3  18      294.98      331.42     34.04 o 
   0   4  18      212.27      260.62     29.67 o 
   1   4  18       41.29       42.28     11.04 o 
                                                 
